# Supplementary material for: Massively Parallel Signature Sequencing and Bioinformatics Analysis Identifies Up-Regulation of TGFBI and SOX4 in Human Glioblastoma
Source: PLoS One. 2010 Apr 19;5(4):e10210. doi: 10.1371/journal.pone.0010210 (PMC2856677; doi:10.1371/journal.pone.0010210)
Supplement: Table S4 — Down-regulated genes in in GBM tissues compared with normal tissues. (0.48 MB XLS) [file pone.0010210.s004.xls]

## Sheet: Sheet1
Table S4: MPSS tags that were down regulated in GBM comparing with normal brain tissues (FDR<0.1)
Signature	Significant	Selected_Step	Class	Gene Symbol	Description	UI_HuBr_norm_SELECTED_MEAN_N	UI_HuBr_norm_STDV	UI_HuBr_tumr_SELECTED_MEAN_N	UI_HuBr_tumr_STDV	Ratio GBM/Normal*	P-Val: UI_HuBr_norm | UI_HuBr_tumr**	FDR
GATCCCGGCCTACGGCG	s	Th	3	A2BP1	Ataxin 2-binding protein 1	139	6	7	4	0.0503597	1.01608e-09	0.0343782
GATCATGTCATCAGCAC	s	T	1	AACS	Acetoacetyl-CoA synthetase	80	17	6	6	0.075	5.45157e-05	0.0343782
GATCAGGTTACAGAGAA	s	Th	1	AASDHPPT	Aminoadipate-semialdehyde dehydrogenase-phosphopantetheinyl transferase	164	1	57	62	0.347561	7.81278e-05	0.043986
GATCAGGGGTGGAGGGG	s	Th	3	AATK	Apoptosis-associated tyrosine kinase	192	21	0	0	0	1.53211e-14	0.0343782
GATCACGGTGCGGACCA	s	Th	1	ABCA2	ATP-binding cassette, sub-family A (ABC1), member 2	637	15	125	95	0.196232	0	0.0343782
GATCTGGCTTTGCCAGA	s	T	1	ABCB9	ATP-binding cassette, sub-family B (MDR/TAP), member 9	37	15	0	0	0	0.00171353	0.073078
GATCTGTAATCTGGTTG	s	T	5	ABCC8	ATP-binding cassette, sub-family C (CFTR/MRP), member 8	35	0	0	0	0	0.00171353	0.0929818
GATCTGGAGCAGCAGTC	s	Th	5	ABHD4	Abhydrolase domain containing 4	42	3	0	0	0	0.000260508	0.0620318
GATCCTGGGACCCACGA	s	T	1	ABHD8	Abhydrolase domain containing 8	159	26	43	7	0.27044	2.43665e-05	0.0343782
GATCTATTTTTGCCCAA	s	Th	4	ABHD8	Abhydrolase domain containing 8	37	11	0	0	0	0.000722659	0.073078
GATCAGCGTGGTGACGA	s	T	1	ABR	Active BCR-related gene	206	25	7	0	0.0339806	1.6338e-12	0.0343782
GATCAAGGCACTTCAAC	s	Th	1	ACAA1	Acetyl-Coenzyme A acyltransferase 1 (peroxisomal 3-oxoacyl-Coenzyme A thiolase)	37	14	0	0	0	0.000722659	0.073078
GATCGAGGTGTTGGTGG	s	Th	1	ACOT7	Acyl-CoA thioesterase 7	689	57	276	35	0.400581	1.14797e-13	0.0343782
GATCACCCAACAGCCAG	s	Th	3	ACP2	Acid phosphatase 2, lysosomal	78	6	0	0	0	1.06276e-06	0.0343782
GATCCCGCCACTGTACT	s	Th	4	ACSL6	Acyl-CoA synthetase long-chain family member 6	53	11	0	0	0	5.72305e-05	0.0435195
GATCTTAGAGTCACTTT	s	Th	1	ACTR2	ARP2 actin-related protein 2 homolog (yeast)	109	10	25	4	0.229358	7.52125e-05	0.043986
GATCAATGCTGGCTTCC	s	Th	1	ACTR3	ARP3 actin-related protein 3 homolog (yeast)	158	16	38	2	0.240506	2.33686e-06	0.0343782
GATCAAGCCGAAGCCTG	s	Th	1	ACTR3B	ARP3 actin-related protein 3 homolog B (yeast)	155	23	21	3	0.135484	3.52177e-08	0.0343782
GATCACATCCTGGGGCT	s	Th	1	ADAM11	ADAM metallopeptidase domain 11	94	16	7	1	0.0744681	1.48355e-06	0.0343782
GATCCTTCGGCGGCGCC	s	Th	5	ADAMTS4	ADAM metallopeptidase with thrombospondin type 1 motif, 4	39	3	0	0	0	0.000433378	0.0699457
GATCTGAGGATGGGATT	s	Th	1	ADARB1	Adenosine deaminase, RNA-specific, B1 (RED1 homolog rat)	42	9	0	0	0	0.000260508	0.0620318
GATCCATTGAGGTCAGG	s	Th	4	ADCY1	Adenylate cyclase 1 (brain)	62	20	0	0	0	1.27385e-05	0.0343782
GATCGTTCTGCCACTTG	s	Th	1	ADCY2	Adenylate cyclase 2 (brain)	187	19	21	0	0.112299	3.44258e-10	0.0343782
GATCTTCACCTCCAACA	s	T	2	ADCY5	Adenylate cyclase 5	45	20	0	0	0	0.000403622	0.0602665
GATCCCACTGATTGGCC	s	Th	1	ADD1	Adducin 1 (alpha)	531	40	343	15	0.645951	0.000434731	0.0604984
GATCCGACTTGAATTTT	s	T	3	ADRBK1	Adrenergic, beta, receptor kinase 1	131	4	30	3	0.229008	2.25945e-05	0.0343782
GATCTCTACAGAGAGAA	s	Th	1	AES	Amino-terminal enhancer of split	161	15	0	0	0	1.96199e-12	0.0343782
GATCTGCTTGGGATGAT	s	T	1	AGPAT1	1-acylglycerol-3-phosphate O-acyltransferase 1 (lysophosphatidic acid acyltransferase, alpha)	274	16	82	2	0.29927	7.13183e-08	0.0343782
GATCCAGCCAAGGCCTC	s	T	1	AGPAT7	1-acylglycerol-3-phosphate O-acyltransferase 7 (lysophosphatidic acid acyltransferase, eta)	241	9	87	30	0.360996	9.38347e-06	0.0343782
GATCACTCTTGACCATG	s	Th	1	AGXT2L1	Alanine-glyoxylate aminotransferase 2-like 1	44	2	0	0	0	0.000260508	0.0602665
GATCCCTCCCAGCGTCC	s	Th	3	AHDC1	AT hook, DNA binding motif, containing 1	95	14	18	6	0.189474	7.39501e-05	0.0406889
GATCGGGCCTGTGGGCA	s	Th	1	AHNAK2	AHNAK nucleoprotein 2	95	11	0	0	0	5.52087e-08	0.0343782
GATCCAAGTCTAAACGC	s	Th	1	AIG1	Androgen-induced 1	41	1	0	0	0	0.000433378	0.0699457
GATCGCCTACTACGAGA	s	Th	1	AK5	Adenylate kinase 5	50	5	0	0	0	9.46885e-05	0.0503822
GATCTGGGAACTTTTTG	s	T	1	AKAP1	A kinase (PRKA) anchor protein 1	43	12	0	0	0	0.000651958	0.0620318
GATCTTTCTTCTCCCAG	s	T	1	AKAP11	A kinase (PRKA) anchor protein 11	133	5	20	1	0.150376	3.47511e-06	0.0343782
GATCGTCTTTGAAGTTC	s	Th	4	AKAP6	A kinase (PRKA) anchor protein 6	39	3	2	2	0.0512821	0.00182664	0.0967745
GATCATTTGAATCTCAG	s	Th	1	AKTIP	AKT interacting protein	58	4	0	0	0	2.0994e-05	0.0388462
GATCACTGCCTGGGCAG	s	Th	1	ALDH5A1	Aldehyde dehydrogenase 5 family, member A1 (succinate-semialdehyde dehydrogenase)	36	7	0	0	0	0.000722659	0.0929818
GATCAGACTGTGGCATT	s	Th	1	ALDH7A1	Aldehyde dehydrogenase 7 family, member A1	100	0	8	9	0.08	1.94278e-06	0.0343782
GATCACCTTCCTGTCTG	s	T	1	ALDOA	Aldolase A, fructose-bisphosphate	3319	59	2150	143	0.647785	0	0.0343782
GATCTATGTGTATGCAG	s	Th	1	AMPH	Amphiphysin	61	1	0	0	0	1.27385e-05	0.0388462
GATCTTGTGCTGTGTCA	s	Th	1	AMZ2	Archaemetzincins-2	112	4	0	0	0	4.75797e-09	0.0343782
GATCCACCCTCCTCGCC	s	T	4	ANAPC2	Anaphase promoting complex subunit 2	73	10	0	0	0	9.22164e-06	0.0343782
GATCTTGGACAAGTTGG	s	Th	1	ANK2	Ankyrin 2, neuronal	517	73	61	0	0.117988	0	0.0343782
GATCAGTGATTTCCAGG	s	Th	1	ANKDD1A	Ankyrin repeat and death domain containing 1A	89	5	2	2	0.0224719	6.35367e-07	0.0343782
GATCTGAGCAAGCTGTC	s	Th	1	ANKH	Ankylosis, progressive homolog (mouse)	114	2	16	2	0.140351	1.74084e-06	0.0343782
GATCGGGTGAGGAGCAG	s	Th	3	ANKRD11	Ankyrin repeat domain 11	64	6	0	0	0	7.73758e-06	0.0343782
GATCCTGCAGCTGTCAC	s	T	1	ANKRD13D	Ankyrin repeat domain 13 family, member D	166	10	74	2	0.445783	0.00179434	0.0729352
GATCTATCGTGGCCTGC	s	Th	5	ANKRD43	Ankyrin repeat domain 43	36	16	0	0	0	0.000722659	0.0929818
GATCAGTTACATTCATC	s	Th	1	ANKS1B	Ankyrin repeat and sterile alpha motif domain containing 1B	50	2	0	0	0	9.46885e-05	0.0503822
GATCTGTGGTGGCAATG	s	T	2	ANXA11	Annexin A11	151	16	56	16	0.370861	0.000403874	0.059695
GATCCTTGCCACAAGAA	s	Th	1	ANXA7	Annexin A7	137	11	56	1	0.408759	0.00108265	0.0929869
GATCTACTGCAGGAGGA	s	T	2	AP1S2	Adaptor-related protein complex 1, sigma 2 subunit	95	5	15	3	0.157895	5.42217e-05	0.0388462
GATCATCCAGACTAAAG	s	T	1	AP2A1	Adaptor-related protein complex 2, alpha 1 subunit	91	15	0	0	0	5.64736e-07	0.0343782
GATCTGCGGGCACTTGT	s	T	1	AP2B1	Adaptor-related protein complex 2, beta 1 subunit	174	25	84	15	0.482759	0.00309684	0.0963412
GATCCCCGGCCTCAGTC	s	T	1	AP2M1	Adaptor-related protein complex 2, mu 1 subunit	359	61	0	0	0	0	0.0343782
GATCCCAGGCCACGCGC	s	T	4	AP3D1	Adaptor-related protein complex 3, delta 1 subunit	35	10	0	0	0	0.00171353	0.0929818
GATCGGTGTTTATTTCG	s	T	1	AP3S2	Adaptor-related protein complex 3, sigma 2 subunit	41	17	0	0	0	0.000651958	0.0699457
GATCTAATCCCTTCAAG	s	Th	1	APBB1	Amyloid beta (A4) precursor protein-binding, family B, member 1 (Fe65)	72	3	0	0	0	2.8629e-06	0.0343782
GATCATTTCACACCCTT	s	T	1	APLP1	Amyloid beta (A4) precursor-like protein 1	375	12	136	20	0.362667	3.2278e-08	0.0343782
GATCATGGGAGCGGGCG	s	T	4	APLP1	Amyloid beta (A4) precursor-like protein 1	85	2	9	10	0.105882	7.01686e-05	0.0388462
GATCGCTTTCTACACTG	s	Th	1	APP	Amyloid beta (A4) precursor protein (peptidase nexin-II, Alzheimer disease)	137	27	8	9	0.0583942	6.05886e-09	0.0343782
GATCGAGATGGTACAAG	s	Th	1	APTX	Aprataxin	50	5	7	7	0.14	0.00138576	0.0994113
GATCAAAAATTGTGGCC	s	T	1	AQP4	Aquaporin 4	251	8	0	0	0	2.22045e-16	0.0343782
GATCCTCATATGGCCCA	s	T	3	AR	Androgen receptor (dihydrotestosterone receptor; testicular feminization; spinal and bulbar muscular atrophy; Kennedy disease)	43	5	0	0	0	0.000651958	0.0620318
GATCACAGACAAGCTGG	s	Th	2	ARF1	ADP-ribosylation factor 1	184	0	56	6	0.304348	4.08306e-06	0.0343782
GATCTTGGTAGTATCCC	s	Th	1	ARF3	ADP-ribosylation factor 3	150	24	0	0	0	1.3693e-11	0.0343782
GATCAAACCCATGAATG	s	Th	1	ARHGAP26	Rho GTPase activating protein 26	33	0	0	0	0	0.00120832	0.0977861
GATCCAGGAGCTGGACA	s	T	1	ARHGDIA	Rho GDP dissociation inhibitor (GDI) alpha	495	7	254	22	0.513131	4.23518e-06	0.0343782
GATCTCCTTCAAGGTCC	s	T	1	ARHGDIG	Rho GDP dissociation inhibitor (GDI) gamma	246	26	63	5	0.256098	5.04591e-08	0.0343782
GATCTACCTGTCACTAC	s	Th	4	ARHGEF2	Rho/rac guanine nucleotide exchange factor (GEF) 2	36	6	0	0	0	0.000722659	0.0929818
GATCGTTCCTAAATCCC	s	T	4	ARHGEF3	Rho guanine nucleotide exchange factor (GEF) 3	70	4	0	0	0	1.47283e-05	0.0343782
GATCTCTTGGTCAGGAG	s	Th	1	ARHGEF4	Rho guanine nucleotide exchange factor (GEF) 4	220	3	38	8	0.172727	3.94725e-10	0.0343782
GATCAGGGCCATTGGTG	s	Th	2	ARHGEF4	Rho guanine nucleotide exchange factor (GEF) 4	45	0	0	0	0	0.000156916	0.0602665
GATCTGGACGAATGATA	s	Th	1	ARL1	ADP-ribosylation factor-like 1	55	7	0	0	0	3.46402e-05	0.0406889
GATCAAATCACCTTGGA	s	Th	1	ARL4C	ADP-ribosylation factor-like 4C	114	2	0	0	0	2.91741e-09	0.0343782
GATCGCACCTGTGAATT	s	Th	1	ARL4C	ADP-ribosylation factor-like 4C	33	18	0	0	0	0.00120832	0.0977861
GATCAACAAGCAAGCCA	s	Th	1	ARL6IP4	ADP-ribosylation-like factor 6 interacting protein 4	286	18	115	16	0.402098	1.7059e-06	0.0343782
GATCTCTATCACTTTGC	s	Th	1	ARL6IP5	ADP-ribosylation-like factor 6 interacting protein 5	67	1	5	1	0.0746269	7.35604e-05	0.0406889
GATCAGAAGAGGTGCAG	s	Th	2	ARL8A	ADP-ribosylation factor-like 8A	544	41	190	31	0.349265	4.23661e-13	0.0343782
GATCCAGGGCCTGGGAA	s	T	1	ARL8A	ADP-ribosylation factor-like 8A	60	4	11	11	0.183333	0.00251548	0.0918619
GATCTGTGAAATGCTAA	s	T	1	ARPP-19	Cyclic AMP phosphoprotein, 19 kD	35	4	0	0	0	0.00171353	0.0929818
GATCCAAACCCACTCTT	s	T	2	ARRDC2	Arrestin domain containing 2	71	1	2	2	0.028169	3.84333e-05	0.0343782
GATCACTCCAGTGGTGA	s	Th	1	ASB6	Ankyrin repeat and SOCS box-containing 6	92	20	10	4	0.108696	5.07578e-06	0.0343782
GATCTTGCCCAGTACAG	s	T	1	ASPH	Aspartate beta-hydroxylase	41	7	0	0	0	0.000651958	0.0699457
GATCCCTCCTGGCTGTG	s	Th	3	ASPHD1	Aspartate beta-hydroxylase domain containing 1	367	23	164	27	0.446866	8.10264e-07	0.0343782
GATCTCAACCTGCTGAC	s	Th	1	ASTN1	Astrotactin 1	122	7	23	8	0.188525	5.2515e-06	0.0343782
GATCACCGCTTTCCAAT	s	Th	1	ATG16L1	ATG16 autophagy related 16-like 1 (S. cerevisiae)	39	10	0	0	0	0.000433378	0.0699457
GATCTGGATAGCTTGGA	s	Th	4	ATN1	Atrophin 1	69	18	0	0	0	4.70449e-06	0.0343782
GATCAACACCAACCTGG	s	Th	1	ATP13A2	ATPase type 13A2	206	21	75	4	0.364078	1.49144e-05	0.0343782
GATCTTTATTGGTGACC	s	T	1	ATP1A2	ATPase, Na+/K+ transporting, alpha 2 (+) polypeptide	95	12	15	15	0.157895	5.42217e-05	0.0388462
GATCTTGTATTCAGTCA	s	Th	1	ATP1B1	ATPase, Na+/K+ transporting, beta 1 polypeptide	422	21	56	9	0.132701	0	0.0343782
GATCTGCCCATCACTTT	s	Th	1	ATP1B1	ATPase, Na+/K+ transporting, beta 1 polypeptide	177	2	7	1	0.039548	3.05755e-12	0.0343782
GATCACAAGCACAAATC	s	Th	1	ATP1B1	ATPase, Na+/K+ transporting, beta 1 polypeptide	125	1	2	2	0.016	2.91313e-09	0.0343782
GATCAACAAGAGCACTG	s	T	1	ATP1B1	ATPase, Na+/K+ transporting, beta 1 polypeptide	33	15	0	0	0	0.00279045	0.0977861
GATCACGCTGAAAGGGA	s	Th	4	ATP2B1	ATPase, Ca++ transporting, plasma membrane 1	83	27	13	2	0.156627	6.42408e-05	0.043986
GATCAGTCATGTGTCCG	s	T	1	ATP2B2	ATPase, Ca++ transporting, plasma membrane 2	340	45	82	13	0.241176	3.37448e-11	0.0343782
GATCTCCACTGGGGGCT	s	T	3	ATP2B2	ATPase, Ca++ transporting, plasma membrane 2	105	9	0	0	0	8.87942e-08	0.0343782
GATCAACCTGACGACCG	s	Th	4	ATP2B2	ATPase, Ca++ transporting, plasma membrane 2	37	17	0	0	0	0.000722659	0.073078
GATCTCAGAACAATCAG	s	Th	1	ATP5A1	ATP synthase, H+ transporting, mitochondrial F1 complex, alpha subunit 1, cardiac muscle	142	19	0	0	0	3.62168e-11	0.0343782
GATCGAGGACTGTGTGG	s	Th	1	ATP5C1	ATP synthase, H+ transporting, mitochondrial F1 complex, gamma polypeptide 1	409	30	84	2	0.205379	6.66134e-16	0.0343782
GATCTGGCCTGTTCCTG	s	Th	1	ATP6V0C	ATPase, H+ transporting, lysosomal 16kDa, V0 subunit c	1476	144	777	35	0.526423	2.22045e-16	0.0343782
GATCGCTGAATGTATCG	s	Th	1	ATP6V0D1	ATPase, H+ transporting, lysosomal 38kDa, V0 subunit d1	206	12	85	3	0.412621	8.20478e-05	0.043986
GATCTTCTATGCAGTTC	s	T	1	ATP6V1B2	ATPase, H+ transporting, lysosomal 56/58kDa, V1 subunit B2	156	10	39	18	0.25	1.65149e-05	0.0343782
GATCAGGACCCACCTCC	s	Th	1	ATP6V1E1	ATPase, H+ transporting, lysosomal 31kDa, V1 subunit E1	686	75	156	17	0.227405	0	0.0343782
GATCCCCAAGTCTTAGC	s	Th	1	ATP6V1H	ATPase, H+ transporting, lysosomal 50/57kDa, V1 subunit H	389	19	67	0	0.172237	0	0.0343782
GATCCAGGCCAATGCAT	s	Th	1	ATP8A1	ATPase, aminophospholipid transporter (APLT), class I, type 8A, member 1	209	14	107	10	0.511962	0.00158895	0.0952547
GATCTTTCGTGTTTCTG	s	T	1	ATP9A	ATPase, class II, type 9A	249	7	78	13	0.313253	6.67144e-07	0.0343782
GATCTCAGCAGGCCTCT	s	Th	1	ATXN7L3	Ataxin 7-like 3	67	7	0	0	0	4.70449e-06	0.0343782
GATCCAGGGAAAGAGCC	s	T	1	AVPI1	Arginine vasopressin-induced 1	76	3	0	0	0	5.77894e-06	0.0343782
GATCTGTCCCTTCAACG	s	Th	1	B3GNT1	UDP-GlcNAc:betaGal beta-1,3-N-acetylglucosaminyltransferase 1	530	29	115	17	0.216981	0	0.0343782
GATCCTCTACCACAGAC	s	T	4	B4GALT5	UDP-Gal:betaGlcNAc beta 1,4- galactosyltransferase, polypeptide 5	60	2	0	0	0	6.03743e-05	0.0388462
GATCGTGCTCAGCGTGT	s	Th	1	B9D1	B9 protein domain 1	67	5	3	3	0.0447761	2.01395e-05	0.0388462
GATCTGCATGGACTCCG	s	Th	2	BAIAP2	BAI1-associated protein 2	133	12	0	0	0	1.56045e-10	0.0343782
GATCTGCGCTGAGGAGG	s	T	3	BAIAP3	BAI1-associated protein 3	332	13	110	10	0.331325	3.59105e-08	0.0343782
GATCAATAAAGTCAGTG	s	Th	1	BANF1	Barrier to autointegration factor 1	94	0	0	0	0	9.02585e-08	0.0343782
GATCGCCGTGGCCTCCT	s	T	2	BANP	BTG3 associated nuclear protein	48	10	0	0	0	0.000250387	0.0512997
GATCCTGACGGGGTGGA	s	T	2	BANP	BTG3 associated nuclear protein	35	0	0	0	0	0.00171353	0.0929818
GATCTCAATGCCAATCC	s	Th	1	BASP1	Brain abundant, membrane attached signal protein 1	716	10	216	13	0.301676	0	0.0343782
GATCTCAGGGAAGCCTG	s	Th	1	BCAN	Brevican	109	19	0	0	0	7.76245e-09	0.0343782
GATCCCCCAGTCCAGCG	s	T	4	BCCIP	BRCA2 and CDKN1A interacting protein	43	5	0	0	0	0.000651958	0.0620318
GATCATCCCCTCTGAGA	s	Th	4	BCL9L	B-cell CLL/lymphoma 9-like	36	10	0	0	0	0.000722659	0.0929818
GATCTTCATCCTCTTCA	s	T	1	BCLAF1	BCL2-associated transcription factor 1	38	13	0	0	0	0.00105553	0.073078
GATCTGGCCTCAGACAA	s	Th	1	BCOR	BCL6 co-repressor	70	5	8	9	0.114286	0.000145037	0.0444611
GATCCCCCTCACCATGA	s	Th	1	BEX2	Brain expressed X-linked 2	531	57	323	4	0.608286	8.42702e-05	0.0406889
GATCCCCCCAAGGTCTC	s	T	3	BHLHB3	Basic helix-loop-helix domain containing, class B, 3	55	16	0	0	0	9.68567e-05	0.0406889
GATCCCCTTCCAGAACC	s	T	1	BIN1	Bridging integrator 1	1074	15	802	33	0.746741	0.000798478	0.059695
GATCAGAGTCAACCACG	s	Th	1	BIN1	Bridging integrator 1	47	8	0	0	0	0.000156916	0.0512997
GATCTTTGGAGACCTGT	s	T	2	BIN3	Bridging integrator 3	50	1	7	8	0.14	0.00342538	0.0994113
GATCACAGGGTCGGGAG	s	Th	4	BLK	B lymphoid tyrosine kinase	84	19	0	0	0	3.95623e-07	0.0343782
GATCAGTTTGGGAAATG	s	Th	1	BLOC1S2	Biogenesis of lysosome-related organelles complex-1, subunit 2	105	17	5	2	0.047619	2.11739e-07	0.0343782
GATCCTTTACAGAAAAA	s	T	1	BLZF1	Basic leucine zipper nuclear factor 1 (JEM-1)	81	5	0	0	0	2.27489e-06	0.0343782
GATCACGAGGGGTCCCA	s	Th	2	BOC	Boc homolog (mouse)	55	3	2	2	0.0363636	0.000147559	0.0510659
GATCCCACTGGAGGGTA	s	T	1	BOK	BCL2-related ovarian killer	46	1	6	5	0.130435	0.00542857	0.0982267
GATCCCGTAGCGTCAGT	s	T	4	BRSK1	BR serine/threonine kinase 1	32	0	0	0	0	0.00279045	0.0977861
GATCCCGGGGCTTTTCC	s	T	1	BRUNOL4	Bruno-like 4, RNA binding protein (Drosophila)	282	25	32	12	0.113475	2.73115e-13	0.0343782
GATCTTGGCCTCAGATG	s	Th	4	BRWD2	Bromodomain and WD repeat domain containing 2	33	0	0	0	0	0.00120832	0.0977861
GATCAGCAGCCCCTGAG	s	T	1	BSCL2	Bernardinelli-Seip congenital lipodystrophy 2 (seipin)	349	169	72	71	0.206304	2.79865e-12	0.0343782
GATCATGTGTGTATGTG	s	T	1	BSN	Bassoon (presynaptic cytomatrix protein)	45	17	6	5	0.133333	0.00542857	0.0982267
GATCCTCCCTCTCATGG	s	T	3	BTBD10	BTB (POZ) domain containing 10	50	2	0	0	0	0.000250387	0.0503822
GATCCAACCCAGAGGTA	s	T	5	BTF3L4	Basic transcription factor 3-like 4	66	11	0	0	0	2.35457e-05	0.0343782
GATCATGATAATGGAGT	s	T	1	BTRC	Beta-transducin repeat containing	46	25	0	0	0	0.000403622	0.0602665
GATCCACTCCATCCCCC	s	T	1	BZRAP1	Benzodiazapine receptor (peripheral) associated protein 1	212	8	43	1	0.20283	4.12889e-08	0.0343782
GATCCCCCTGGAGAGCC	s	T	1	C10orf132	Chromosome 10 open reading frame 132	153	7	28	1	0.183007	1.86837e-06	0.0343782
GATCTCAGCTGGATGCC	s	Th	1	C10orf35	Chromosome 10 open reading frame 35	42	3	0	0	0	0.000260508	0.0620318
GATCACCTCAGTTCTCC	s	Th	1	C10orf38	Chromosome 10 open reading frame 38	197	3	15	9	0.0761421	8.2292e-12	0.0343782
GATCCTTCCCTCCACCT	s	T	1	C10orf57	Chromosome 10 open reading frame 57	43	12	0	0	0	0.000651958	0.0620318
GATCTGTTTCTCTAGAA	s	T	1	C10orf58	Chromosome 10 open reading frame 58	32	6	0	0	0	0.00279045	0.0977861
GATCTGGTCTCTTTGGC	s	Th	1	C11orf51	Chromosome 11 open reading frame 51	111	7	0	0	0	4.75797e-09	0.0343782
GATCCCCTTTCCCACCC	s	Th	4	C11orf59	Chromosome 11 open reading frame 59	534	144	0	0	0	0	0.0343782
GATCCAAGCTGCTTGAG	s	Th	1	C11orf9	Chromosome 11 open reading frame 9	572	5	225	17	0.393357	1.06271e-11	0.0343782
GATCGCCCCATTGTACT	s	Th	4	C12orf27	Chromosome 12 open reading frame 27	56	4	8	8	0.142857	0.00156277	0.0816905
GATCATGTGACCAATTG	s	T	1	C14orf104	Chromosome 14 open reading frame 104	48	14	0	0	0	0.000250387	0.0512997
GATCGTCCTCATTCAGA	s	Th	4	C14orf132	Chromosome 14 open reading frame 132	98	4	7	7	0.0714286	5.60248e-07	0.0343782
GATCTCTCCAACAGGAC	s	Th	1	C14orf79	Chromosome 14 open reading frame 79	55	3	0	0	0	3.46402e-05	0.0406889
GATCCTGGCTTCCAGAA	s	T	1	C15orf17	Chromosome 15 open reading frame 17	33	2	0	0	0	0.00279045	0.0977861
GATCCAGTGTGCAGAAG	s	T	1	C16orf45	Chromosome 16 open reading frame 45	345	13	136	139	0.394203	6.17313e-07	0.0343782
GATCCTTTTCTGTATGG	s	Th	3	C16orf52	Chromosome 16 open reading frame 52	52	3	3	3	0.0576923	0.000243396	0.059695
GATCAGTGTGCCTTACG	s	Th	1	C16orf77	Chromosome 16 open reading frame 77	89	14	13	1	0.146067	2.51524e-05	0.0388462
GATCCGTGGAAATAGCC	s	T	1	C17orf28	Chromosome 17 open reading frame 28	106	24	20	9	0.188679	0.000105	0.0388462
GATCCTTCCCTGGCTCT	s	Th	1	C17orf56	Chromosome 17 open reading frame 56	98	18	25	13	0.255102	0.0002705	0.0609844
GATCCGGCTGCACACCA	s	T	1	C17orf90	Chromosome 17 open reading frame 90	118	20	45	18	0.381356	0.00206209	0.0962785
GATCCTGCGTGTCTAGA	s	T	2	C18orf1	Chromosome 18 open reading frame 1	65	4	0	0	0	2.35457e-05	0.0343782
GATCGTAATCCCAAAAA	s	Th	2	C18orf10	Chromosome 18 open reading frame 10	45	6	0	0	0	0.000156916	0.0602665
GATCATGAGGCGCTCAA	s	T	1	C18orf22	Chromosome 18 open reading frame 22	33	5	0	0	0	0.00279045	0.0977861
GATCCGGGGCAGGTACC	s	T	4	C19orf26	Chromosome 19 open reading frame 26	88	8	0	0	0	8.98015e-07	0.0343782
GATCCCGGCACTTTGGG	s	T	3	C19orf55	Chromosome 19 open reading frame 55	40	8	0	0	0	0.00105553	0.0699457
GATCTACTTCTTCCACC	s	T	1	C19orf6	Chromosome 19 open reading frame 6	136	2	0	0	0	1.41524e-09	0.0343782
GATCTGGTTTTAGCCCA	s	Th	1	C1orf115	Chromosome 1 open reading frame 115	56	58	0	0	0	3.46402e-05	0.0406889
GATCCAGGTGGTGTTAC	s	T	1	C1orf122	Chromosome 1 open reading frame 122	139	4	54	4	0.388489	0.00158519	0.0742493
GATCCTCTCCTTAGTCT	s	T	1	C1orf164	Chromosome 1 open reading frame 164	75	5	6	6	0.08	8.62984e-05	0.0343782
GATCATAAATGGCATGC	s	Th	5	C1orf183	Chromosome 1 open reading frame 183	53	11	0	0	0	5.72305e-05	0.0435195
GATCCAGAGAGTGGGGG	s	T	1	C1orf216	Chromosome 1 open reading frame 216	285	35	100	5	0.350877	6.93902e-07	0.0343782
GATCCTTAAACAACCTA	s	T	1	C1orf52	Chromosome 1 open reading frame 52	118	16	0	0	0	1.40596e-08	0.0343782
GATCCCCAGCTGCCACT	s	T	1	C1orf66	Chromosome 1 open reading frame 66	48	23	0	0	0	0.000250387	0.0512997
GATCTCTTCCTCCCATG	s	Th	3	C1orf95	Chromosome 1 open reading frame 95	97	3	0	0	0	5.52087e-08	0.0343782
GATCGCCTTCTATGTGG	s	Th	1	C1QL2	Complement component 1, q subcomponent-like 2	186	17	2	2	0.0107527	1.76303e-13	0.0343782
GATCCTCTGAGCTGCGC	s	T	1	C1QTNF4	C1q and tumor necrosis factor related protein 4	715	67	128	1	0.179021	0	0.0343782
GATCATTCTCAGTATCC	s	Th	1	C1S	Complement component 1, s subcomponent	66	15	7	6	0.106061	0.000119943	0.0545859
GATCCTGTTTTTGTTTG	s	T	3	C20orf121	Chromosome 20 open reading frame 121	63	7	0	0	0	3.76817e-05	0.0343782
GATCTAGTTGGATAGTT	s	T	1	C20orf194	Chromosome 20 open reading frame 194	35	10	0	0	0	0.00171353	0.0929818
GATCAGGAAACCAGAAA	s	Th	1	C21orf33	Chromosome 21 open reading frame 33	52	10	0	0	0	5.72305e-05	0.0435195
GATCCCAAATGCCCCTC	s	Th	1	C21orf63	Chromosome 21 open reading frame 63	33	0	0	0	0	0.00120832	0.0977861
GATCAGGCAGTTCCTGG	s	Th	1	C22orf16	Chromosome 22 open reading frame 16	556	54	220	26	0.395683	1.90272e-11	0.0343782
GATCCCTCTTCTTCCTG	s	Th	1	C22orf32	Chromosome 22 open reading frame 32	80	5	0	0	0	6.48211e-07	0.0343782
GATCCCGCCAGAACGGC	s	Th	1	C22orf9	Chromosome 22 open reading frame 9	225	23	57	0	0.253333	4.68334e-08	0.0343782
GATCCCGCCAGAACGCC	s	T	5	C22orf9	Chromosome 22 open reading frame 9	60	62	0	0	0	6.03743e-05	0.0388462
GATCTGCCTGTGCTGGG	s	Th	5	C2orf14	Chromosome 2 open reading frame 14	33	13	0	0	0	0.00120832	0.0977861
GATCTTGGATGTGCTGG	s	T	1	C2orf33	Chromosome 2 open reading frame 33	63	1	7	8	0.111111	0.000543047	0.0610295
GATCATTCCAGTTAGTT	s	Th	1	C6orf130	Chromosome 6 open reading frame 130	37	8	0	0	0	0.000722659	0.073078
GATCCCAGCTCTCAGAT	s	Th	3	C6orf154	Chromosome 6 open reading frame 154	34	2	0	0	0	0.00120832	0.0929818
GATCAAATAATGCGACG	s	Th	1	C6orf166	Chromosome 6 open reading frame 166	86	1	0	0	0	2.41607e-07	0.0343782
GATCCTACTCCTTTGGA	s	T	1	C6orf62	Chromosome 6 open reading frame 62	108	23	9	6	0.0833333	2.99284e-06	0.0343782
GATCCGTGGCCTGAAGG	s	T	1	C6orf85	Chromosome 6 open reading frame 85	65	1	0	0	0	2.35457e-05	0.0343782
GATCTGTTATGGCATTC	s	Th	1	C7orf42	Chromosome 7 open reading frame 42	44	5	0	0	0	0.000260508	0.0602665
GATCCGAGGTGTCACCA	s	T	1	C9orf119	Chromosome 9 open reading frame 119	144	9	19	0	0.131944	2.13119e-07	0.0343782
GATCAACTCCTGTCTGG	s	T	1	C9orf16	Chromosome 9 open reading frame 16	629	23	175	0	0.278219	0	0.0343782
GATCAGGAAACTTGACC	s	T	5	C9orf5	Chromosome 9 open reading frame 5	46	2	0	0	0	0.000403622	0.0602665
GATCTGCCGGGCTGCTA	s	Th	1	C9orf61	Chromosome 9 open reading frame 61	150	21	18	4	0.12	3.05652e-08	0.0343782
GATCCGGCTCAGAGGAG	s	T	1	C9orf75	Chromosome 9 open reading frame 75	227	17	110	3	0.484581	0.00075688	0.0629759
GATCTTCCAGAGCCTCA	s	Th	1	CA11	Carbonic anhydrase XI	626	5	102	5	0.162939	0	0.0343782
GATCCCGGCTTAAAACC	s	Th	4	CA5BL	Carbonic anhydrase VB-like	34	7	0	0	0	0.00120832	0.0929818
GATCACAGATTTCCCTG	s	Th	1	CABLES1	Cdk5 and Abl enzyme substrate 1	123	12	0	0	0	6.7385e-10	0.0343782
GATCAACATGAACCTGG	s	Th	1	CABP1	Calcium binding protein 1	428	38	130	5	0.303738	3.18034e-12	0.0343782
GATCTGAATCTGGGGCC	s	Th	3	CACNA1C	Calcium channel, voltage-dependent, L type, alpha 1C subunit	59	4	7	6	0.118644	0.000319069	0.0709147
GATCTCCTCTGGGGGGC	s	T	4	CACNB1	Calcium channel, voltage-dependent, beta 1 subunit	121	0	37	7	0.305785	0.000370589	0.0606868
GATCCAAGGTCCCTCAC	s	T	5	CACNB1	Calcium channel, voltage-dependent, beta 1 subunit	83	23	6	6	0.0722892	3.44458e-05	0.0343782
GATCCCCTTAGCAGGGT	s	T	1	CACNB3	Calcium channel, voltage-dependent, beta 3 subunit	294	10	17	6	0.0578231	4.44089e-16	0.0343782
GATCACCATGGGGACCC	s	Th	1	CACNG3	Calcium channel, voltage-dependent, gamma subunit 3	56	5	0	0	0	3.46402e-05	0.0406889
GATCACACACATGGAAG	s	Th	1	CALB2	Calbindin 2, 29kDa (calretinin)	87	3	0	0	0	2.41607e-07	0.0343782
GATCTGTCCACTTCAGC	s	T	1	CALCOCO2	Calcium binding and coiled-coil domain 2	37	2	0	0	0	0.00171353	0.073078
GATCAGAGAAGCAGATA	s	Th	2	CALM1	Calmodulin 1 (phosphorylase kinase, delta)	222	33	41	5	0.184685	1.01525e-09	0.0343782
GATCCTGGCCATACAAG	s	Th	4	CALM1	Calmodulin 1 (phosphorylase kinase, delta)	89	2	8	9	0.0898876	8.20187e-06	0.0343782
GATCAATGAAGTGGATG	s	Th	4	CALM1	Calmodulin 1 (phosphorylase kinase, delta)	56	2	0	0	0	3.46402e-05	0.0406889
GATCGGGCGGATTGAGG	s	Th	1	CALM2	Calmodulin 2 (phosphorylase kinase, delta)	964	10	731	793	0.758299	0.00152539	0.0723072
GATCTCTTGGGCAGAAT	s	Th	2	CALM2	Calmodulin 2 (phosphorylase kinase, delta)	47	14	0	0	0	0.000156916	0.0512997
GATCTCTCTCTTCTCGC	s	Th	1	CALM3	Calmodulin 3 (phosphorylase kinase, delta)	551	5	225	22	0.408348	7.67721e-11	0.0343782
GATCAAGTGGCTTTTCC	s	Th	1	CALM3	Calmodulin 3 (phosphorylase kinase, delta)	1412	79	130	120	0.092068	0	0.0343782
GATCATGCTCTCCGCTG	s	T	1	CALM3	Calmodulin 3 (phosphorylase kinase, delta)	126	5	4	0	0.031746	2.35615e-08	0.0343782
GATCCGTGCCCTTGCTT	s	T	4	CALM3	Calmodulin 3 (phosphorylase kinase, delta)	111	23	0	0	0	3.53055e-08	0.0343782
GATCCCCTTGGGGAGCC	s	T	2	CALM3	Calmodulin 3 (phosphorylase kinase, delta)	32	13	0	0	0	0.00279045	0.0977861
GATCCTCTGCGTGGGAG	s	T	1	CAMK1	Calcium/calmodulin-dependent protein kinase I	204	20	98	23	0.480392	0.00143749	0.0711841
GATCACCATCACCGAGG	s	T	1	CAMK1G	Calcium/calmodulin-dependent protein kinase IG	43	12	0	0	0	0.000651958	0.0620318
GATCCTGATGCGGCAGG	s	T	1	CAMK2A	Calcium/calmodulin-dependent protein kinase (CaM kinase) II alpha	1067	59	234	9	0.219306	0	0.0343782
GATCATTAAGACCACGG	s	Th	4	CAMK2B	Calcium/calmodulin-dependent protein kinase (CaM kinase) II beta	108	8	38	5	0.351852	0.00142678	0.0930393
GATCCTAAACTCCAAGG	s	Th	4	CAMK2B	Calcium/calmodulin-dependent protein kinase (CaM kinase) II beta	270	11	66	22	0.244444	4.74679e-10	0.0343782
GATCAAGTTTGTCTTCC	s	Th	1	CAMK2D	Calcium/calmodulin-dependent protein kinase (CaM kinase) II delta	231	2	54	9	0.233766	9.20266e-09	0.0343782
GATCGGCCGGAGCAAGC	s	Th	1	CAMK2N1	Calcium/calmodulin-dependent protein kinase II inhibitor 1	2896	76	768	53	0.265193	0	0.0343782
GATCGGACCCACCCTTG	s	Th	1	CAMKK1	Calcium/calmodulin-dependent protein kinase kinase 1, alpha	98	14	30	2	0.306122	0.000587469	0.0743581
GATCGATTCAATGCCCG	s	Th	1	CAMKK2	Calcium/calmodulin-dependent protein kinase kinase 2, beta	239	12	62	68	0.259414	1.32421e-08	0.0343782
GATCACTGCAGAAGAGG	s	Th	1	CAMKV	CaM kinase-like vesicle-associated	214	91	0	0	0	4.44089e-16	0.0343782
GATCAGTGTGGTGCTGC	s	Th	3	CAMTA1	Calmodulin binding transcription activator 1	250	21	89	13	0.356	1.09537e-06	0.0343782
GATCATGAGATTCCTGC	s	T	1	CAMTA2	Calmodulin binding transcription activator 2	227	6	52	1	0.229075	3.10178e-08	0.0343782
GATCTGGATGGAGTTGT	s	Th	1	CAPN1	Calpain 1, (mu/I) large subunit	127	18	30	2	0.23622	1.33198e-05	0.0388462
GATCGGGAAGCTGTGTG	s	Th	1	CARTPT	CART prepropeptide	36	10	0	0	0	0.000722659	0.0929818
GATCTGCCCAGGAAAGG	s	T	1	CBLN2	Cerebellin 2 precursor	65	18	0	0	0	2.35457e-05	0.0343782
GATCAAGTTTGTACATA	s	Th	1	CBWD1	COBW domain containing 1	41	5	0	0	0	0.000433378	0.0699457
GATCAGAACCCTAGCGC	s	Th	3	CBX6	Chromobox homolog 6	97	0	0	0	0	5.52087e-08	0.0343782
GATCTTTAGTTGTCCAC	s	T	1	CBX7	Chromobox homolog 7	193	16	26	12	0.134715	4.01941e-09	0.0343782
GATCAGCCGGAAGAGAA	s	Th	1	CBY1	Chibby homolog 1 (Drosophila)	66	21	0	0	0	7.73758e-06	0.0343782
GATCTTGGGTTTGGTCT	s	Th	3	CC2D1B	Coiled-coil and C2 domain containing 1B	36	10	0	0	0	0.000722659	0.0929818
GATCGCACCACGCCTCC	s	Th	1	CCDC106	Coiled-coil domain containing 106	362	116	66	61	0.18232	1.77636e-15	0.0343782
GATCAACGCGAGCGGAC	s	Th	3	CCDC107	Coiled-coil domain containing 107	48	22	0	0	0	9.46885e-05	0.0512997
GATCTCTCCCCACACAG	s	T	3	CCDC107	Coiled-coil domain containing 107	37	2	0	0	0	0.00171353	0.073078
GATCCCCCACCTGGCAG	s	T	1	CCDC113	Coiled-coil domain containing 113	45	3	0	0	0	0.000403622	0.0602665
GATCAGTGATGTTGAGG	s	T	5	CCDC144B	Coiled-coil domain containing 144B	61	9	0	0	0	3.76817e-05	0.0388462
GATCAGTTGCCCCTGGC	s	Th	1	CCDC85B	Coiled-coil domain containing 85B	495	13	285	90	0.575758	2.5426e-05	0.0388462
GATCAAGAAGACAAGAC	s	Th	3	CCDC90B	Coiled-coil domain containing 90B	48	3	0	0	0	9.46885e-05	0.0512997
GATCACCGAGCAGCCGT	s	T	4	CCDC92	Coiled-coil domain containing 92	41	10	0	0	0	0.000651958	0.0699457
GATCCCGCGGGCTCCGG	s	Th	1	CCK	Cholecystokinin	1498	18	323	19	0.215621	0	0.0343782
GATCTCTCTCTCTCTCC	s	Th	5	CCND2	Cyclin D2	45	16	0	0	0	0.000156916	0.0602665
GATCCTGAGCTCCCTTT	s	T	1	CCNI	Cyclin I	440	21	293	12	0.665909	0.00374836	0.0967745
GATCCCAGCTCGCTCTC	s	Th	1	CCNY	Cyclin Y	69	20	0	0	0	4.70449e-06	0.0343782
GATCCACTTCTGTGATT	s	T	1	CCT5	Chaperonin containing TCP1, subunit 5 (epsilon)	61	24	0	0	0	3.76817e-05	0.0388462
GATCGTGTCTGTAGATG	s	T	1	CCT7	Chaperonin containing TCP1, subunit 7 (eta)	75	15	17	9	0.226667	0.00186867	0.0817479
GATCGTCAGGAGGGCCA	s	T	1	CCT7	Chaperonin containing TCP1, subunit 7 (eta)	40	25	0	0	0	0.00105553	0.0699457
GATCATCATGGCAAAAC	s	Th	1	CCT8	Chaperonin containing TCP1, subunit 8 (theta)	55	3	0	0	0	3.46402e-05	0.0406889
GATCTGAGAGGAGGCTG	s	Th	1	CD22	CD22 molecule	769	71	172	35	0.223667	0	0.0343782
GATCTGACATCCCCACT	s	T	1	CD22	CD22 molecule	76	6	0	0	0	5.77894e-06	0.0343782
GATCTTGTGCTGTGCTA	s	Th	1	CD9	CD9 molecule	261	8	110	7	0.421456	1.42366e-05	0.0343782
GATCCTCAGCGGCGGCC	s	T	4	CDC42EP3	CDC42 effector protein (Rho GTPase binding) 3	45	10	2	2	0.0444444	0.00166262	0.0719491
GATCATGGTAGAGAATC	s	T	1	CDH13	Cadherin 13, H-cadherin (heart)	45	3	0	0	0	0.000403622	0.0602665
GATCTGCTGCAGAACCT	s	T	2	CDK5	Cyclin-dependent kinase 5	38	3	0	0	0	0.00105553	0.073078
GATCGACTGAGGTGCCA	s	Th	3	CDK5R2	Cyclin-dependent kinase 5, regulatory subunit 2 (p39)	122	8	7	6	0.057377	1.86519e-08	0.0343782
GATCACCTCAGCCAGTT	s	Th	1	CDK5RAP1	CDK5 regulatory subunit associated protein 1	45	3	0	0	0	0.000156916	0.0602665
GATCAGCGCCTGAGAAG	s	T	1	CDKN1C	Cyclin-dependent kinase inhibitor 1C (p57, Kip2)	169	13	17	16	0.100592	9.64798e-09	0.0343782
GATCGACAAAGGGATGC	s	Th	1	CDS2	CDP-diacylglycerol synthase (phosphatidate cytidylyltransferase) 2	66	9	13	9	0.19697	0.00104033	0.091959
GATCGTAAGTTCCGCCG	s	T	1	CENTB5	Centaurin, beta 5	35	6	0	0	0	0.00171353	0.0929818
GATCTGGGGTAGGGGGC	s	T	2	CENTG1	Centaurin, gamma 1	118	6	0	0	0	1.40596e-08	0.0343782
GATCCGCATTCGGGTGG	s	T	1	CENTG3	Centaurin, gamma 3	659	15	219	10	0.332322	4.88498e-15	0.0343782
GATCAAGCTGTCCTTGA	s	Th	5	CEP250	Centrosomal protein 250kDa	41	2	0	0	0	0.000433378	0.0699457
GATCAAACTCCCCACCC	s	Th	1	CFL2	Cofilin 2 (muscle)	220	44	56	6	0.254545	3.20546e-08	0.0343782
GATCCAGGACCCCATCA	s	Th	1	CHERP	Calcium homeostasis endoplasmic reticulum protein	67	4	0	0	0	4.70449e-06	0.0343782
GATCCGGAAAGGCGAGA	s	T	1	CHGA	Chromogranin A (parathyroid secretory protein 1)	201	53	91	7	0.452736	0.000756449	0.0610295
GATCCTTTCCATTCTGA	s	T	4	CHGA	Chromogranin A (parathyroid secretory protein 1)	33	1	0	0	0	0.00279045	0.0977861
GATCTATGATTGACCCT	s	Th	2	CHL1	Cell adhesion molecule with homology to L1CAM (close homolog of L1)	91	6	3	4	0.032967	6.35367e-07	0.0343782
GATCTCCAGAACTAGAC	s	T	1	CHN1	Chimerin (chimaerin) 1	1178	70	201	20	0.170628	0	0.0343782
GATCCTGGAGGAGGTCC	s	Th	1	CHRNA7	Cholinergic receptor, nicotinic, alpha 7	47	5	0	0	0	0.000156916	0.0512997
GATCGCAAGGGCAACCG	s	Th	5	CIB1	Calcium and integrin binding 1 (calmyrin)	83	20	0	0	0	3.95623e-07	0.0343782
GATCTTGTCAAACCCAG	s	Th	3	CIRBP	Cold inducible RNA binding protein	145	13	11	12	0.0758621	4.94733e-09	0.0343782
GATCCTTTGTCTATTCA	s	T	1	CISD2	CDGSH iron sulfur domain 2	32	3	0	0	0	0.00279045	0.0977861
GATCAGGAAAGTCATAC	s	T	1	CITED2	Cbp/p300-interacting transactivator, with Glu/Asp-rich carboxy-terminal domain, 2	33	25	0	0	0	0.00279045	0.0977861
GATCTCTTCGACCCCAT	s	T	1	CKB	Creatine kinase, brain	1300	242	360	14	0.276923	0	0.0343782
GATCCTGGAGAACCTAA	s	Th	2	CKMT1A	Creatine kinase, mitochondrial 1A	94	6	0	0	0	9.02585e-08	0.0343782
GATCCTGATGAGAGAGA	s	T	1	CLASP2	Cytoplasmic linker associated protein 2	136	39	2	2	0.0147059	5.95207e-09	0.0343782
GATCGTGGTGGATATTT	s	Th	1	CLCN3	Chloride channel 3	39	40	0	0	0	0.000433378	0.0699457
GATCTGATGAACAGCAT	s	Th	1	CLCN4	Chloride channel 4	52	6	0	0	0	5.72305e-05	0.0435195
GATCCCATCAAGGCCCT	s	T	1	CLDN10	Claudin 10	103	6	28	9	0.271845	0.000841984	0.0606868
GATCTAAAGTTCTGGCT	s	T	1	CLDND1	Claudin domain containing 1	500	18	310	24	0.62	0.000434004	0.0505712
GATCTTGTGGTAGGTTT	s	Th	1	CLDND1	Claudin domain containing 1	34	7	0	0	0	0.00120832	0.0929818
GATCGTGTAGCCGGCGG	s	Th	1	CLEC3B	C-type lectin domain family 3, member B	37	17	0	0	0	0.000722659	0.073078
GATCTCAAATCCTGGAA	s	Th	1	CLIP3	CAP-GLY domain containing linker protein 3	364	39	0	0	0	0	0.0343782
GATCAGGGAACTGCAGG	s	T	4	CLN8	Ceroid-lipofuscinosis, neuronal 8 (epilepsy, progressive with mental retardation)	48	14	0	0	0	0.000250387	0.0512997
GATCCGTACTCAGAACG	s	T	1	CLSTN1	Calsyntenin 1	475	14	50	51	0.105263	0	0.0343782
GATCGTGCACGACCTGG	s	Th	4	CLSTN1	Calsyntenin 1	44	5	0	0	0	0.000260508	0.0602665
GATCGCCCCACCTCATT	s	Th	1	CLSTN3	Calsyntenin 3	131	8	0	0	0	2.54042e-10	0.0343782
GATCTACCGGACTGAGA	s	Th	1	CMTM5	CKLF-like MARVEL transmembrane domain containing 5	217	13	69	1	0.317972	9.29099e-07	0.0343782
GATCGCCTTTGCTTTAC	s	Th	1	CNDP1	Carnosine dipeptidase 1 (metallopeptidase M20 family)	159	18	74	14	0.465409	0.00231323	0.0971807
GATCCCTCAAAACCTCA	s	Th	1	CNDP2	CNDP dipeptidase 2 (metallopeptidase M20 family)	97	3	7	1	0.0721649	9.11586e-07	0.0343782
GATCCAGACCACGGTGA	s	T	5	CNDP2	CNDP dipeptidase 2 (metallopeptidase M20 family)	46	18	0	0	0	0.000403622	0.0602665
GATCATTCCTCTGGGTT	s	T	1	CNNM1	Cyclin M1	50	1	0	0	0	0.000250387	0.0503822
GATCGGGGCCAGAGGCA	s	Th	1	CNP	2',3'-cyclic nucleotide 3' phosphodiesterase	1145	99	700	66	0.611354	8.16128e-09	0.0343782
GATCCCACCCCCACCCA	s	T	5	CNPY4	Canopy 4 homolog (zebrafish)	103	9	24	25	0.23301	0.00037969	0.0510659
GATCCCACCTTCTGTGG	s	Th	1	CNTN2	Contactin 2 (axonal)	653	51	133	2	0.203675	0	0.0343782
GATCTTCCATTTGCTTC	s	T	1	CNTNAP1	Contactin associated protein 1	48	6	0	0	0	0.000250387	0.0512997
GATCCAGCCCAAGAGAC	s	T	2	CNTNAP5	Contactin associated protein-like 5	76	0	19	19	0.25	0.00186867	0.0978283
GATCAGGTTTGGACTTC	s	Th	1	COG1	Component of oligomeric golgi complex 1	112	5	0	0	0	4.75797e-09	0.0343782
GATCTTTCAGTTCTGCC	s	Th	2	COG1	Component of oligomeric golgi complex 1	45	3	0	0	0	0.000156916	0.0602665
GATCCTAATGGTGCTGC	s	T	1	COL5A3	Collagen, type V, alpha 3	249	27	130	16	0.522088	0.00122933	0.070858
GATCTCGTTGCACTGCT	s	Th	2	COL8A2	Collagen, type VIII, alpha 2	48	3	0	0	0	9.46885e-05	0.0512997
GATCCCCCGCTGTTCTC	s	T	1	COMMD9	COMM domain containing 9	169	60	48	9	0.284024	1.64047e-05	0.0343782
GATCATACCACTTCATT	s	T	1	COPA	Coatomer protein complex, subunit alpha	83	10	0	0	0	2.27489e-06	0.0343782
GATCAGTTTCACTATCT	s	Th	1	COPS4	COP9 constitutive photomorphogenic homolog subunit 4 (Arabidopsis)	66	2	0	0	0	7.73758e-06	0.0343782
GATCAATGCAACGACGT	s	Th	1	COPS6	COP9 constitutive photomorphogenic homolog subunit 6 (Arabidopsis)	295	6	177	1	0.6	0.00218986	0.09871
GATCCACGAACTGGATG	s	T	4	COQ10A	Coenzyme Q10 homolog A (S. cerevisiae)	38	7	0	0	0	0.00105553	0.073078
GATCCCAGATGGGGGCC	s	T	4	CORO1A	Coronin, actin binding protein, 1A	35	10	0	0	0	0.00171353	0.0929818
GATCATGCTGGCTGCAA	s	T	2	COX5B	Cytochrome c oxidase subunit Vb	793	28	548	48	0.691047	0.00041393	0.0503822
GATCCTAAATCATGACT	s	Th	1	COX6B1	Cytochrome c oxidase subunit Vib polypeptide 1 (ubiquitous)	69	16	0	0	0	4.70449e-06	0.0343782
GATCAAAGAAAGAAGGC	s	Th	1	COX6C	Cytochrome c oxidase subunit VIc	273	42	51	6	0.186813	9.50084e-12	0.0343782
GATCCGCTCCTTCAGCT	s	T	1	COX7A1	Cytochrome c oxidase subunit VIIa polypeptide 1 (muscle)	100	13	17	17	0.17	9.59237e-05	0.0388462
GATCGCCCTCTACATGG	s	Th	1	COX7A2L	Cytochrome c oxidase subunit VIIa polypeptide 2 like	245	18	92	19	0.37551	2.86449e-06	0.0343782
GATCACCGTGGAGCTTA	s	T	1	CPE	Carboxypeptidase E	335	10	85	87	0.253731	1.64637e-10	0.0343782
GATCCCCTTTCCCACAT	s	T	3	CPLX2	Complexin 2	1233	14	329	31	0.266829	0	0.0343782
GATCTGTTAAGCCCTTG	s	Th	1	CPNE4	Copine IV	33	4	0	0	0	0.00120832	0.0977861
GATCGGGACGGCAGCCA	s	Th	2	CPNE5	Copine V	45	3	0	0	0	0.000156916	0.0602665
GATCCTGACTTTCTAGC	s	Th	1	CPNE6	Copine VI (neuronal)	127	12	0	0	0	4.13689e-10	0.0343782
GATCCAGCTCTACGGCC	s	Th	2	CPNE6	Copine VI (neuronal)	52	22	0	0	0	5.72305e-05	0.0435195
GATCATGAGGGACTTGG	s	T	1	CPNE7	Copine VII	71	32	0	0	0	9.22164e-06	0.0343782
GATCCCGTTTTCCCCAT	s	Th	1	CRABP1	Cellular retinoic acid binding protein 1	34	5	0	0	0	0.00120832	0.0929818
GATCTCACCTTCCACCT	s	Th	1	CRH	Corticotropin releasing hormone	64	10	0	0	0	7.73758e-06	0.0343782
GATCAAGGACTCTGGAT	s	Th	1	CROCCL1	Ciliary rootlet coiled-coil, rootletin-like 1	39	3	0	0	0	0.000433378	0.0699457
GATCCTCTACCCCCGGG	s	T	1	CRTAC1	Cartilage acidic protein 1	35	20	0	0	0	0.00171353	0.0929818
GATCTCCTGCCCACCAG	s	Th	1	CRTC1	CREB regulated transcription coactivator 1	44	5	0	0	0	0.000260508	0.0602665
GATCAACCTGCCAGTGG	s	Th	3	CRY2	Cryptochrome 2 (photolyase-like)	97	6	25	3	0.257732	0.000412197	0.0609844
GATCCCAGCTGATGTAG	s	Th	1	CRYAB	Crystallin, alpha B	1183	96	615	346	0.519865	9.57012e-14	0.0343782
GATCTGTGGGCCCAGTC	s	T	1	CS	Citrate synthase	176	4	0	0	0	5.87064e-12	0.0343782
GATCTTCTCACTTGGGC	s	T	1	CSF1R	Colony stimulating factor 1 receptor, formerly McDonough feline sarcoma viral (v-fms) oncogene homolog	32	0	0	0	0	0.00279045	0.0977861
GATCTGACTGATGTTAA	s	Th	1	CSMD2	CUB and Sushi multiple domains 2	45	13	0	0	0	0.000156916	0.0602665
GATCACATCACTCCACC	s	Th	1	CSRP1	Cysteine and glycine-rich protein 1	720	52	379	11	0.526389	1.04529e-08	0.0343782
GATCTACGCTGTGCCTT	s	T	1	CST3	Cystatin C (amyloid angiopathy and cerebral hemorrhage)	5955	154	4317	270	0.724937	0	0.0343782
GATCTGGAAAGAGCAGA	s	Th	1	CST3	Cystatin C (amyloid angiopathy and cerebral hemorrhage)	103	100	0	0	0	2.06844e-08	0.0343782
GATCCATCTGTAGCCTG	s	T	1	CTNNA2	Catenin (cadherin-associated protein), alpha 2	76	13	13	13	0.171053	0.000749087	0.0600848
GATCATGTTTTTTTCCC	s	T	1	CTNNA2	Catenin (cadherin-associated protein), alpha 2	48	4	0	0	0	0.000250387	0.0512997
GATCCAACAATGAGGCC	s	T	1	CTR9	Ctr9, Paf1/RNA polymerase II complex component, homolog (S. cerevisiae)	60	14	9	10	0.15	0.00251548	0.0918619
GATCTTAAGCCCAGCTC	s	Th	1	CTSF	Cathepsin F	78	3	0	0	0	1.06276e-06	0.0343782
GATCCCGCCCCGGAGCC	s	Th	1	CTXN1	Cortexin 1	912	76	331	9	0.362939	0	0.0343782
GATCTGTTTTCGGATGT	s	Th	3	CUL5	Cullin 5	73	1	0	0	0	1.74364e-06	0.0343782
GATCCTTGAGGGTTCAG	s	T	1	CUTC	CutC copper transporter homolog (E. coli)	70	4	7	0	0.1	0.000216395	0.0444611
GATCCGCTACAGCGACG	s	T	3	CXCL14	Chemokine (C-X-C motif) ligand 14	139	4	6	5	0.0431655	1.44925e-08	0.0343782
GATCCTTAAAGAAGGTG	s	Th	1	CXCL14	Chemokine (C-X-C motif) ligand 14	161	17	3	4	0.0186335	8.50497e-12	0.0343782
GATCCATGGGCGAGTCT	s	T	3	CYB5B	Cytochrome b5 type B (outer mitochondrial membrane)	35	7	0	0	0	0.00171353	0.0929818
GATCCCCAGTACCCAGC	s	Th	1	CYBRD1	Cytochrome b reductase 1	69	16	0	0	0	4.70449e-06	0.0343782
GATCCAACTGGACAACG	s	T	1	CYFIP2	Cytoplasmic FMR1 interacting protein 2	194	13	33	16	0.170103	2.01902e-08	0.0343782
GATCAGGCCTGCTGTGG	s	Th	5	CYFIP2	Cytoplasmic FMR1 interacting protein 2	50	5	0	0	0	9.46885e-05	0.0503822
GATCCAGAGAAGAGGCC	s	T	1	CYHR1	Cysteine/histidine-rich 1	214	20	85	9	0.397196	7.54529e-05	0.0388462
GATCGCTTCGGCCCTGG	s	Th	1	CYP46A1	Cytochrome P450, family 46, subfamily A, polypeptide 1	400	36	43	10	0.1075	0	0.0343782
GATCATACTTATGAAGG	s	T	1	CYP4V2	Cytochrome P450, family 4, subfamily V, polypeptide 2	37	1	0	0	0	0.00171353	0.073078
GATCTCCAACAGTGCCT	s	Th	1	DAAM2	Dishevelled associated activator of morphogenesis 2	114	12	30	2	0.263158	7.35136e-05	0.0508427
GATCTGGGCAGTGCTGA	s	Th	1	DBNDD1	Dysbindin (dystrobrevin binding protein 1) domain containing 1	139	12	0	0	0	5.89191e-11	0.0343782
GATCTCTGCCATGAGGC	s	Th	1	DCTN1	Dynactin 1 (p150, glued homolog, Drosophila)	598	9	100	3	0.167224	0	0.0343782
GATCAAGTGGAGGCTCG	s	Th	1	DCTN2	Dynactin 2 (p50)	697	9	364	18	0.522238	1.29628e-08	0.0343782
GATCCCCGTGAGCATGT	s	T	4	DDAH1	Dimethylarginine dimethylaminohydrolase 1	83	13	0	0	0	2.27489e-06	0.0343782
GATCCCTAGTTCCCGAG	s	Th	5	DDN	Dendrin	47	5	5	2	0.106383	0.00226112	0.0931773
GATCCTTGGACACCTCC	s	T	1	DDN	Dendrin	292	28	9	10	0.0308219	0	0.0343782
GATCCCAGAATTCAACC	s	T	1	DDX21	DEAD (Asp-Glu-Ala-Asp) box polypeptide 21	108	13	4	4	0.037037	2.34844e-07	0.0343782
GATCCGGAGGCTGGGGA	s	T	2	DDX24	DEAD (Asp-Glu-Ala-Asp) box polypeptide 24	95	1	0	0	0	3.55346e-07	0.0343782
GATCCTGGAGGGGAAGG	s	T	4	DDX49	DEAD (Asp-Glu-Ala-Asp) box polypeptide 49	37	5	0	0	0	0.00171353	0.073078
GATCCCAGTTTACTCCG	s	Th	1	DEAF1	Deformed epidermal autoregulatory factor 1 (Drosophila)	89	11	21	3	0.235955	0.000428601	0.0613819
GATCCCAAGGAGAAGCA	s	Th	1	DEDD	Death effector domain containing	72	3	5	5	0.0694444	4.51233e-05	0.0388462
GATCTTCCCTGGGCCTC	s	T	1	DEDD2	Death effector domain containing 2	35	3	0	0	0	0.00171353	0.0929818
GATCAACAGTGTGGGTT	s	T	1	DEF8	Differentially expressed in FDCP 8 homolog (mouse)	90	0	19	3	0.211111	0.000346206	0.0600848
GATCTGGGGACCAGGGG	s	Th	2	DENND1A	DENN/MADD domain containing 1A	70	68	0	0	0	2.8629e-06	0.0343782
GATCCGGGTGAAGAAGC	s	T	1	DENND3	DENN/MADD domain containing 3	38	7	0	0	0	0.00105553	0.073078
GATCGTCCTGGAGCTGG	s	T	1	DGCR6	DiGeorge syndrome critical region gene 6	229	32	0	0	0	3.9968e-15	0.0343782
GATCCTGCTGGAGTGGC	s	T	3	DGCR9	DiGeorge syndrome critical region gene 9	40	2	0	0	0	0.00105553	0.0699457
GATCCCCAAGATTGAGG	s	T	5	DGKG	Diacylglycerol kinase, gamma 90kDa	71	15	0	0	0	9.22164e-06	0.0343782
GATCCAGCGGGAGGACC	s	T	3	DGKZ	Diacylglycerol kinase, zeta 104kDa	742	38	329	6	0.443396	2.89977e-11	0.0343782
GATCCTTCCTTCAACCC	s	T	1	DHCR24	24-dehydrocholesterol reductase	269	47	19	4	0.070632	1.5099e-14	0.0343782
GATCGCCCGGTGGCAGG	s	Th	5	DHPS	Deoxyhypusine synthase	39	6	0	0	0	0.000433378	0.0699457
GATCCCAATATCCTGAG	s	T	1	DHRS1	Dehydrogenase/reductase (SDR family) member 1	101	6	9	9	0.0891089	7.3786e-06	0.0343782
GATCATGTCTTTCAGAA	s	T	3	DHTKD1	Dehydrogenase E1 and transketolase domain containing 1	45	7	0	0	0	0.000403622	0.0602665
GATCCTGCATTCCCCAC	s	T	1	DIRAS1	DIRAS family, GTP-binding RAS-like 1	80	10	13	6	0.1625	0.000485035	0.0503822
GATCCCCAATTGACTCA	s	T	1	DIRAS2	DIRAS family, GTP-binding RAS-like 2	126	68	0	0	0	5.60679e-09	0.0343782
GATCTCAAGACACCTTC	s	Th	4	DKFZp547E087	Hypothetical gene LOC283846	172	25	82	76	0.476744	0.00170307	0.0990332
GATCTCAGAGGCTCAGA	s	Th	3	DKK3	Dickkopf homolog 3 (Xenopus laevis)	751	59	377	27	0.501997	4.90809e-10	0.0343782
GATCCCCGCCCCCACCT	s	T	3	DLG4	Discs, large homolog 4 (Drosophila)	50	25	0	0	0	0.000250387	0.0503822
GATCTCAGTGAAGGAGG	s	Th	1	DLK2	Delta-like 2 homolog (Drosophila)	33	4	0	0	0	0.00120832	0.0977861
GATCTTCTCAGTCCTCC	s	T	1	DMD	Dystrophin (muscular dystrophy, Duchenne and Becker types)	78	25	0	0	0	3.62444e-06	0.0343782
GATCCTGGCAGCCGTGG	s	T	1	DNAH17	Dynein, axonemal, heavy chain 17	136	8	0	0	0	1.41524e-09	0.0343782
GATCAGACCATGCAGGT	s	Th	1	DNAJA4	DnaJ (Hsp40) homolog, subfamily A, member 4	80	14	0	0	0	6.48211e-07	0.0343782
GATCCTTAAGCAGCACC	s	T	4	DNAJB5	DnaJ (Hsp40) homolog, subfamily B, member 5	45	7	0	0	0	0.000403622	0.0602665
GATCCTCTGACCGCTGG	s	T	1	DNAJC1	DnaJ (Hsp40) homolog, subfamily C, member 1	75	9	0	0	0	5.77894e-06	0.0343782
GATCAGTAATGGCAAGA	s	Th	1	DNAJC10	DnaJ (Hsp40) homolog, subfamily C, member 10	64	12	0	0	0	7.73758e-06	0.0343782
GATCAGTTCCTGGAGGG	s	Th	3	DNAJC11	DnaJ (Hsp40) homolog, subfamily C, member 11	59	2	3	0	0.0508475	8.95585e-05	0.0444611
GATCTTCCGCACAGGAA	s	Th	1	DNAL4	Dynein, axonemal, light chain 4	42	12	0	0	0	0.000260508	0.0620318
GATCCCTCCTCTTCTCG	s	Th	1	DNM1	Dynamin 1	1809	50	272	32	0.150359	0	0.0343782
GATCCGCGTGCCCCTCC	s	T	1	DOC2A	Double C2-like domains, alpha	349	7	19	3	0.0544413	0	0.0343782
GATCTAGCCAAGGCTGG	s	T	1	DOCK5	Dedicator of cytokinesis 5	76	7	0	0	0	5.77894e-06	0.0343782
GATCTACATGGCAGGGA	s	Th	1	DOCK9	Dedicator of cytokinesis 9	114	7	38	41	0.333333	0.000668305	0.0713164
GATCCTGCTTCCGTGGT	s	T	1	DPP7	Dipeptidyl-peptidase 7	476	6	280	10	0.588235	0.00016947	0.0406889
GATCTGGTTGGGGTTTT	s	Th	1	DPYSL2	Dihydropyrimidinase-like 2	1954	63	1130	36	0.578301	2.22045e-16	0.0343782
GATCCGATGCCGACCTG	s	T	4	DPYSL2	Dihydropyrimidinase-like 2	61	6	2	2	0.0327869	0.000156547	0.0435195
GATCCTCGCTCCTCCCG	s	T	3	DPYSL5	Dihydropyrimidinase-like 5	33	21	0	0	0	0.00279045	0.0977861
GATCTGCACGCCGCTGA	s	Th	3	DRD1IP	Dopamine receptor D1 interacting protein	734	35	146	7	0.19891	0	0.0343782
GATCACCGAGTGCTTCA	s	Th	2	DSCAML1	Down syndrome cell adhesion molecule like 1	45	9	5	2	0.111111	0.00226112	0.0982267
GATCACTTGTTGAGGAT	s	Th	5	DSEL	Dermatan sulfate epimerase-like	89	5	0	0	0	1.47633e-07	0.0343782
GATCCACTTCTGTGTCC	s	T	1	DST	Dystonin	461	18	149	4	0.32321	2.71552e-11	0.0343782
GATCCTGAAAAATTCAA	s	Th	1	DTD1	D-tyrosyl-tRNA deacylase 1 homolog (S. cerevisiae)	34	11	0	0	0	0.00120832	0.0929818
GATCAGTGCCTGGTTCC	s	Th	1	DUSP2	Dual specificity phosphatase 2	98	2	0	0	0	3.37855e-08	0.0343782
GATCGCCCCAAAATGGA	s	Th	1	DUSP8	Dual specificity phosphatase 8	183	2	0	0	0	6.59472e-14	0.0343782
GATCCTAGAGCATGTGC	s	Th	1	DYNC1I1	Dynein, cytoplasmic 1, intermediate chain 1	52	15	0	0	0	5.72305e-05	0.0435195
GATCTGCTAAGACCAGG	s	T	4	DYNC1LI2	Dynein, cytoplasmic 1, light intermediate chain 2	63	6	2	2	0.031746	0.000156547	0.0406889
GATCCCGGTGTTGGTGG	s	T	3	DYNC1LI2	Dynein, cytoplasmic 1, light intermediate chain 2	65	24	0	0	0	2.35457e-05	0.0343782
GATCTGGAACTGGAACA	s	Th	1	DYNC2LI1	Dynein, cytoplasmic 2, light intermediate chain 1	92	8	31	9	0.336957	0.00261753	0.0972572
GATCCCTTCTGTTGGTG	s	Th	1	EBNA1BP2	EBNA1 binding protein 2	48	3	2	2	0.0416667	0.00040197	0.0693882
GATCAGGGGAGAAATGG	s	Th	4	ECE2	Endothelin converting enzyme 2	41	8	2	2	0.0487805	0.00182664	0.0967745
GATCTCTTTCACTGCAG	s	Th	1	ECH1	Enoyl Coenzyme A hydratase 1, peroxisomal	33	10	0	0	0	0.00120832	0.0977861
GATCAGTTTTCAACATC	s	Th	1	EDIL3	EGF-like repeats and discoidin I-like domains 3	100	16	0	0	0	3.37855e-08	0.0343782
GATCAGATGGCCAGTAG	s	Th	5	EEF1A1	Eukaryotic translation elongation factor 1 alpha 1	67	12	0	0	0	4.70449e-06	0.0343782
GATCGGCTACAACCCGG	s	T	1	EEF1A2	Eukaryotic translation elongation factor 1 alpha 2	1394	56	531	20	0.380918	0	0.0343782
GATCTGCCTGAAGGACC	s	T	1	EEF2	Eukaryotic translation elongation factor 2	46	1	0	0	0	0.000403622	0.0602665
GATCTGCAGATTCCAAA	s	T	4	EFCBP1	EF-hand calcium binding protein 1	388	15	80	4	0.206186	1.2701e-13	0.0343782
GATCCACCTCATTTGCA	s	T	2	EFCBP1	EF-hand calcium binding protein 1	101	14	13	6	0.128713	2.24288e-05	0.0343782
GATCTTGGTGCCAGCTG	s	Th	1	EFCBP2	EF-hand calcium binding protein 2	100	3	0	0	0	3.37855e-08	0.0343782
GATCATGGGCAGGGAAG	s	T	3	EFHD2	EF-hand domain family, member D2	226	4	0	0	0	6.43929e-15	0.0343782
GATCTGTGGGGAGAAAG	s	Th	3	EGR3	Early growth response 3	73	2	0	0	0	1.74364e-06	0.0343782
GATCAGTTAGCTTTTAT	s	T	3	EID1	EP300 interacting inhibitor of differentiation 1	33	8	0	0	0	0.00279045	0.0977861
GATCAGTGTCTGCTCTT	s	Th	1	EIF1AX	Eukaryotic translation initiation factor 1A, X-linked	147	14	64	3	0.435374	0.00193167	0.0934922
GATCAGCATTCTTGCAC	s	T	3	EIF2C2	Eukaryotic translation initiation factor 2C, 2	37	2	0	0	0	0.00171353	0.073078
GATCATTAATGAGGAGC	s	Th	1	EIF3CL	Eukaryotic translation initiation factor 3, subunit C-like	134	11	39	37	0.291045	6.31019e-05	0.0444611
GATCGGACGCTCCCCCT	s	Th	1	EIF4E2	Eukaryotic translation initiation factor 4E family member 2	33	0	0	0	0	0.00120832	0.0977861
GATCGTTAATGCCCTTG	s	Th	1	EIF4G2	Eukaryotic translation initiation factor 4 gamma, 2	205	12	0	0	0	2.22045e-15	0.0343782
GATCACAGGCCTGGCCG	s	T	1	ELAVL3	ELAV (embryonic lethal, abnormal vision, Drosophila)-like 3 (Hu antigen C)	48	46	0	0	0	0.000250387	0.0512997
GATCAAGTCACAGGAGT	s	Th	1	ELAVL4	ELAV (embryonic lethal, abnormal vision, Drosophila)-like 4 (Hu antigen D)	33	6	0	0	0	0.00120832	0.0977861
GATCGTGACAAATCTTC	s	Th	1	ELMO1	Engulfment and cell motility 1	102	14	31	3	0.303922	0.000810934	0.0693882
GATCCAGTTTGTCCTGG	s	T	1	ELOVL1	Elongation of very long chain fatty acids (FEN1/Elo2, SUR4/Elo3, yeast)-like 1	290	7	137	38	0.472414	8.07659e-05	0.0388462
GATCACTGGGGGCTTCT	s	Th	1	EMID1	EMI domain containing 1	50	5	0	0	0	9.46885e-05	0.0503822
GATCCCCAGTGTCCCCC	s	T	1	EMX1	Empty spiracles homeobox 1	93	3	13	13	0.139785	8.42082e-05	0.0343782
GATCCAACATTAGACGT	s	Th	3	ENC1	Ectodermal-neural cortex (with BTB-like domain)	133	6	28	7	0.210526	5.60196e-06	0.0343782
GATCGCTTTTCTCAGAC	s	Th	1	ENC1	Ectodermal-neural cortex (with BTB-like domain)	773	54	120	8	0.155239	0	0.0343782
GATCAGCTATGCCTTTG	s	T	5	ENDOD1	Endonuclease domain containing 1	37	8	0	0	0	0.00171353	0.073078
GATCCCAAGATGACTGG	s	Th	1	ENO2	Enolase 2 (gamma, neuronal)	1383	84	351	42	0.253796	0	0.0343782
GATCTGTTTCCTATGAA	s	T	1	ENOX1	Ecto-NOX disulfide-thiol exchanger 1	58	11	0	0	0	6.03743e-05	0.0388462
GATCTCCTGGGATTGAA	s	T	1	ENPP2	Ectonucleotide pyrophosphatase/phosphodiesterase 2 (autotaxin)	48	14	0	0	0	0.000250387	0.0512997
GATCGCAGCCAAGTACG	s	Th	1	ENTPD6	Ectonucleoside triphosphate diphosphohydrolase 6 (putative function)	297	40	107	16	0.360269	1.92326e-07	0.0343782
GATCATCTGGCCTGCTG	s	T	3	EP300	E1A binding protein p300	37	15	0	0	0	0.00171353	0.073078
GATCTTTTCCATCTGAG	s	Th	1	EPB41L1	Erythrocyte membrane protein band 4.1-like 1	137	11	0	0	0	9.5874e-11	0.0343782
GATCCTGGCATTTCTGG	s	T	2	EPB41L1	Erythrocyte membrane protein band 4.1-like 1	38	7	0	0	0	0.00105553	0.073078
GATCAAATGACAGTGAA	s	Th	1	EPB41L2	Erythrocyte membrane protein band 4.1-like 2	37	1	0	0	0	0.000722659	0.073078
GATCTGCTTGGCTTCCA	s	Th	4	EPB41L4B	Erythrocyte membrane protein band 4.1 like 4B	91	0	11	3	0.120879	2.51524e-05	0.0343782
GATCCTGGCCCTCCACC	s	Th	1	EPB49	Erythrocyte membrane protein band 4.9 (dematin)	873	43	207	17	0.237113	0	0.0343782
GATCGGATGCGGCTTGA	s	Th	4	EPB49	Erythrocyte membrane protein band 4.9 (dematin)	36	12	0	0	0	0.000722659	0.0929818
GATCTCTAGAGCAGTGG	s	Th	1	EPHA4	EPH receptor A4	58	0	7	7	0.12069	0.000319069	0.0709147
GATCCGCAAGCCAGATA	s	T	1	EPHB6	EPH receptor B6	264	1	108	6	0.409091	1.652e-05	0.0343782
GATCAGGGTGCCGGCAT	s	Th	2	EPHB6	EPH receptor B6	73	7	0	0	0	1.74364e-06	0.0343782
GATCCCCACCCCCAGTG	s	T	1	EPN1	Epsin 1	168	48	59	25	0.35119	0.000131423	0.0406889
GATCCAGAGGGACCTGA	s	T	3	ERC1	ELKS/RAB6-interacting/CAST family member 1	38	10	0	0	0	0.00105553	0.073078
GATCTACACAGAGCCTT	s	T	3	ERCC1	Excision repair cross-complementing rodent repair deficiency, complementation group 1 (includes overlapping antisense sequence)	35	3	0	0	0	0.00171353	0.0929818
GATCGAGGAGCTGAAGG	s	Th	1	EVI5L	Ecotropic viral integration site 5-like	102	23	0	0	0	2.06844e-08	0.0343782
GATCAAGCTGACAGACC	s	Th	1	EXOC3	Exocyst complex component 3	148	10	54	14	0.364865	0.000262059	0.0610295
GATCCATAGAAGGGCTT	s	Th	1	EXOC7	Exocyst complex component 7	70	17	0	0	0	2.8629e-06	0.0343782
GATCCTGTCAGTTCCAT	s	T	1	EXT2	Exostoses (multiple) 2	41	13	0	0	0	0.000651958	0.0699457
GATCCTGAAATCTGCAT	s	T	1	EZH1	Enhancer of zeste homolog 1 (Drosophila)	144	4	39	5	0.270833	5.3244e-05	0.0388462
GATCCAGTTCCAGTTCC	s	T	1	FABP3	Fatty acid binding protein 3, muscle and heart (mammary-derived growth inhibitor)	65	4	13	6	0.2	0.00273147	0.091959
GATCTGCTGCCGAGTGA	s	T	1	FAHD2A	Fumarylacetoacetate hydrolase domain containing 2A	222	28	59	17	0.265766	3.47034e-07	0.0343782
GATCCAGGTTTGTTACC	s	T	1	FAHD2A	Fumarylacetoacetate hydrolase domain containing 2A	61	9	0	0	0	3.76817e-05	0.0388462
GATCTGGCCCGAGCTCT	s	T	1	FAIM2	Fas apoptotic inhibitory molecule 2	320	55	59	9	0.184375	1.98574e-12	0.0343782
GATCCCTGGCTTGGAGC	s	Th	3	FAM100A	Family with sequence similarity 100, member A	241	43	61	20	0.253112	1.32421e-08	0.0343782
GATCACCTCTGCGCCAC	s	Th	4	FAM102A	Family with sequence similarity 102, member A	58	0	0	0	0	2.0994e-05	0.0388462
GATCGAGACCCCTGCCT	s	Th	1	FAM102A	Family with sequence similarity 102, member A	33	3	0	0	0	0.00120832	0.0977861
GATCCTGCATTTCTAAC	s	T	4	FAM107A	Family with sequence similarity 107, member A	100	19	2	2	0.02	9.37302e-07	0.0343782
GATCGTATTCACAGGGG	s	Th	1	FAM107B	Family with sequence similarity 107, member B	256	9	31	34	0.121094	3.46612e-13	0.0343782
GATCCAGCCCTTCAGCC	s	Th	3	FAM116B	Family with sequence similarity 116, member B	130	19	28	7	0.215385	8.64595e-06	0.0343782
GATCCACTCAGGCAGCT	s	T	1	FAM123A	Family with sequence similarity 123A	101	19	35	12	0.346535	0.00343542	0.0982267
GATCCTGCATTCCAAGG	s	T	1	FAM131A	Family with sequence similarity 131, member A	108	1	20	6	0.185185	6.88919e-05	0.0388462
GATCCAAGTGTAGTGGG	s	T	1	FAM134A	Family with sequence similarity 134, member A	354	49	223	16	0.629944	0.00351804	0.0982322
GATCCACAACTTGCTTC	s	Th	1	FAM135A	Family with sequence similarity 135, member A	70	4	0	0	0	2.8629e-06	0.0343782
GATCCTTATGACGCAGC	s	T	1	FAM79A	Family with sequence similarity 79, member A	262	6	149	19	0.568702	0.0029847	0.0965014
GATCCAACCATGGATTC	s	T	1	FAM8A1	Family with sequence similarity 8, member A1	90	4	13	10	0.144444	0.000130663	0.0388462
GATCCCAATTCGAGAGG	s	Th	1	FAM98C	Family with sequence similarity 98, member C	44	11	0	0	0	0.000260508	0.0602665
GATCTTATGTTTCCTTG	s	Th	5	FAT3	FAT tumor suppressor homolog 3 (Drosophila)	55	3	0	0	0	3.46402e-05	0.0406889
GATCTCACCGCCTGCCG	s	Th	1	FBXL15	F-box and leucine-rich repeat protein 15	137	2	23	2	0.167883	5.47958e-07	0.0343782
GATCAACAGCCCAAAGA	s	Th	1	FBXL16	F-box and leucine-rich repeat protein 16	775	98	64	13	0.0825806	0	0.0343782
GATCCCAGCTGACTCCG	s	Th	4	FBXL16	F-box and leucine-rich repeat protein 16	87	6	3	0	0.0344828	1.03919e-06	0.0343782
GATCCGTGAGGGCGTGA	s	T	1	FBXO2	F-box protein 2	669	52	154	24	0.230194	0	0.0343782
GATCTGGAGTTTGTCTA	s	Th	4	FBXO21	F-box protein 21	36	3	0	0	0	0.000722659	0.0929818
GATCAGAATACCAGGGC	s	Th	1	FBXO41	F-box protein 41	241	45	21	20	0.0871369	1.20348e-13	0.0343782
GATCTGGACCGTCCCCT	s	Th	1	FCGR1A	Fc fragment of IgG, high affinity Ia, receptor (CD64)	37	11	0	0	0	0.000722659	0.073078
GATCCTGCTGCCTGTGG	s	T	1	FCHO1	FCH domain only 1	121	0	45	1	0.371901	0.00144948	0.092717
GATCTGGAGTGTCATGG	s	T	3	FCHSD2	FCH and double SH3 domains 2	66	7	0	0	0	2.35457e-05	0.0343782
GATCCCCGGTGGTTCCA	s	T	1	FECH	Ferrochelatase (protoporphyria)	95	1	0	0	0	3.55346e-07	0.0343782
GATCAGGTAATTGAGGA	s	Th	1	FEZ1	Fasciculation and elongation protein zeta 1 (zygin I)	294	23	0	0	0	0	0.0343782
GATCACCCAGAGCCACC	s	Th	4	FGD1	FYVE, RhoGEF and PH domain containing 1 (faciogenital dysplasia)	37	1	0	0	0	0.000722659	0.073078
GATCTTCTTAGAAGGAA	s	T	1	FGF1	Fibroblast growth factor 1 (acidic)	32	10	0	0	0	0.00279045	0.0977861
GATCCCCTCCAAGCCTA	s	T	1	FGFR3	Fibroblast growth factor receptor 3 (achondroplasia, thanatophoric dwarfism)	251	52	45	12	0.179283	2.84675e-10	0.0343782
GATCAACCTTAAAGGAA	s	T	1	FH	Fumarate hydratase	41	7	2	2	0.0487805	0.00267883	0.0967745
GATCCAAAACTGGACCC	s	Th	1	FIBP	Fibroblast growth factor (acidic) intracellular binding protein	144	39	38	5	0.263889	1.86485e-05	0.0343782
GATCCCTTCCTTCACTG	s	Th	4	FLJ13231	Hypothetical protein FLJ13231	39	10	0	0	0	0.000433378	0.0699457
GATCCAGTGGCTGGCAG	s	T	1	FLJ20160	FLJ20160 protein	33	1	0	0	0	0.00279045	0.0977861
GATCCAGCTCCCCGATT	s	T	1	FLJ20254	Hypothetical protein FLJ20254	171	21	58	8	0.339181	9.22147e-05	0.0388462
GATCCGCCCCTCCGGGT	s	T	1	FLJ22184	Hypothetical protein FLJ22184	222	21	95	7	0.427928	0.000201105	0.043986
GATCGGGAGGGTCCGGA	s	Th	5	FLJ31183	Hypothetical gene supported by AK055745	37	4	0	0	0	0.000722659	0.073078
GATCCTGGACCACGAGC	s	T	4	FLJ37078	Hypothetical protein FLJ37078	46	2	4	4	0.0869565	0.00166262	0.0982267
GATCATGGAGCTCTGCA	s	T	3	FLJ37453	Hypothetical protein LOC645580	50	8	0	0	0	0.000250387	0.0503822
GATCTTCTCTCCCACCC	s	T	1	FLJ37464	Hypothetical protein FLJ37464	103	1	9	9	0.0873786	7.3786e-06	0.0343782
GATCTGGAGTGGAAGGG	s	T	1	FLJ38359	Hypothetical protein FLJ38359	116	38	0	0	0	2.22756e-08	0.0343782
GATCCCACCGTGTCTGC	s	Th	4	FLJ39609	Hypothetical protein FLJ39609	33	0	0	0	0	0.00120832	0.0977861
GATCTCCCTTGCCCTGC	s	Th	1	FLJ40142	FLJ40142 protein	242	31	44	12	0.181818	1.18831e-10	0.0343782
GATCCCAGGGTGGAGTT	s	Th	1	FLJ45055	60S ribosomal pseudogene	33	6	0	0	0	0.00120832	0.0977861
GATCCTGGGTGGGGTCC	s	T	2	FLJ90757	Hypothetical protein LOC440465	163	13	69	8	0.423313	0.00146519	0.0692977
GATCGGGGAAGGGGAGA	s	Th	5	FLNA	Filamin A, alpha (actin binding protein 280)	41	2	0	0	0	0.000433378	0.0699457
GATCTGTACAGACAGGA	s	T	1	FLNB	Filamin B, beta (actin binding protein 278)	41	3	0	0	0	0.000651958	0.0699457
GATCTCCGGACCTTGGC	s	T	4	FLRT2	Fibronectin leucine rich transmembrane protein 2	75	2	20	1	0.266667	0.00423828	0.0978283
GATCTGCGGAACCAGCC	s	T	1	FMNL1	Formin-like 1	199	1	20	5	0.100503	5.59177e-10	0.0343782
GATCTTCCTCTGCTAAA	s	Th	1	FMR1	Fragile X mental retardation 1	119	5	15	6	0.12605	1.09202e-06	0.0343782
GATCGCCACTGTAAAGG	s	T	1	FNBP1	Formin binding protein 1	115	10	0	0	0	2.22756e-08	0.0343782
GATCCCTTCAAAGCAAA	s	T	1	FNTA	Farnesyltransferase, CAAX box, alpha	48	0	0	0	0	0.000250387	0.0512997
GATCCCAGGTCTCTCCG	s	Th	4	FOXK2	Forkhead box K2	45	0	2	2	0.0444444	0.000664762	0.0719491
GATCAAAACCAGTTTGA	s	Th	1	FOXO3	Forkhead box O3	42	6	3	0	0.0714286	0.00110102	0.092136
GATCCCTTCCTGGAGAG	s	Th	1	FREQ	Frequenin homolog (Drosophila)	711	36	338	56	0.475387	1.26782e-10	0.0343782
GATCATCCTTACCGAGT	s	T	1	FRMD5	FERM domain containing 5	86	13	0	0	0	1.42884e-06	0.0343782
GATCGACGGCGGGGAGC	s	Th	1	FSD1	Fibronectin type III and SPRY domain containing 1	195	17	56	6	0.287179	8.35506e-07	0.0343782
GATCTGTGACCGCTACA	s	Th	1	FSD1L	Fibronectin type III and SPRY domain containing 1-like	45	6	0	0	0	0.000156916	0.0602665
GATCTAGCCTGGGTGAG	s	T	1	FSTL3	Follistatin-like 3 (secreted glycoprotein)	63	6	4	4	0.0634921	0.000156547	0.0505712
GATCCCAGAACCTCCCT	s	T	3	FSTL3	Follistatin-like 3 (secreted glycoprotein)	37	5	0	0	0	0.00171353	0.073078
GATCCACCATCGTGTTT	s	T	1	FTCD	Formiminotransferase cyclodeaminase	32	0	0	0	0	0.00279045	0.0977861
GATCAACCTGGAGCTCT	s	T	1	FTH1	Ferritin, heavy polypeptide 1	6129	419	4935	2942	0.805188	1.34412e-09	0.0343782
GATCCTCTTCATCCTGG	s	T	1	FXYD1	FXYD domain containing ion transport regulator 1 (phospholemman)	388	21	189	14	0.487113	1.22191e-05	0.0343782
GATCCGTCCCCCTGGCC	s	Th	1	FXYD7	FXYD domain containing ion transport regulator 7	601	54	207	10	0.344426	9.99201e-15	0.0343782
GATCCAGGCTGTCATGT	s	T	1	GAB2	GRB2-associated binding protein 2	118	33	39	8	0.330508	0.00108305	0.0705426
GATCCGTGAGGTATGAG	s	T	1	GABBR2	Gamma-aminobutyric acid (GABA) B receptor, 2	37	1	0	0	0	0.00171353	0.073078
GATCCAAACCCAAGTCT	s	Th	1	GABRA1	Gamma-aminobutyric acid (GABA) A receptor, alpha 1	202	12	5	5	0.0247525	6.41709e-14	0.0343782
GATCCCCGACTTGACTG	s	T	4	GABRB1	Gamma-aminobutyric acid (GABA) A receptor, beta 1	58	1	0	0	0	6.03743e-05	0.0388462
GATCCAGCTTCACTGTC	s	T	5	GABRB3	Gamma-aminobutyric acid (GABA) A receptor, beta 3	40	2	0	0	0	0.00105553	0.0699457
GATCAGAGCGTGGGAGG	s	Th	1	GABRD	Gamma-aminobutyric acid (GABA) A receptor, delta	358	17	84	5	0.234637	5.66658e-13	0.0343782
GATCTCAGATAAAGTGA	s	Th	1	GAD1	Glutamate decarboxylase 1 (brain, 67kDa)	52	10	5	5	0.0961538	0.000849279	0.0703981
GATCCACTGCTGGGCCC	s	T	1	GALNT6	UDP-N-acetyl-alpha-D-galactosamine:polypeptide N-acetylgalactosaminyltransferase 6 (GalNAc-T6)	61	3	6	5	0.0983607	0.000543047	0.0517904
GATCAAACACGCACGGC	s	Th	1	GALNT9	UDP-N-acetyl-alpha-D-galactosamine:polypeptide N-acetylgalactosaminyltransferase 9 (GalNAc-T9)	264	5	11	11	0.0416667	0	0.0343782
GATCAGAGGCTGGGGCC	s	Th	1	GALT	Galactose-1-phosphate uridylyltransferase	80	1	0	0	0	6.48211e-07	0.0343782
GATCCCAGCTGTGTGTC	s	Th	1	GAMT	Guanidinoacetate N-methyltransferase	122	27	21	23	0.172131	5.2515e-06	0.0343782
GATCTGGTGCGTGTGGC	s	Th	1	GAP43	Growth associated protein 43	1223	57	495	12	0.404742	0	0.0343782
GATCCCAACTGCCTATG	s	Th	1	GARNL4	GTPase activating Rap/RanGAP domain-like 4	67	5	5	1	0.0746269	7.35604e-05	0.0406889
GATCGAGACGGGCAGCA	s	Th	3	GAS2L1	Growth arrest-specific 2 like 1	133	6	28	1	0.210526	5.60196e-06	0.0343782
GATCCCAGTGGAGGCTG	s	T	1	GAS7	Growth arrest-specific 7	466	20	176	5	0.377682	1.91491e-09	0.0343782
GATCTGTTTGTGAAAGC	s	Th	4	GAS7	Growth arrest-specific 7	72	4	2	2	0.0277778	1.22676e-05	0.0343782
GATCCCATGCCCAGGTG	s	Th	1	GDPD5	Glycerophosphodiester phosphodiesterase domain containing 5	48	0	3	3	0.0625	0.00040197	0.0693882
GATCAGGCCCAGGGCAG	s	Th	1	GEFT	RhoA/RAC/CDC42 exchange factor	84	0	0	0	0	3.95623e-07	0.0343782
GATCCCATTGGAAGGAA	s	T	3	GEMIN7	Gem (nuclear organelle) associated protein 7	53	5	0	0	0	0.000155606	0.0435195
GATCCCATTAACTCGAT	s	T	1	GHITM	Growth hormone inducible transmembrane protein	305	32	54	1	0.177049	6.18683e-12	0.0343782
GATCAGCCAGCGTTCAG	s	T	4	GIPC1	GIPC PDZ domain containing family, member 1	45	7	0	0	0	0.000403622	0.0602665
GATCAAAGAGAGCACAG	s	Th	1	GJB6	Gap junction protein, beta 6, 30kDa	111	26	13	14	0.117117	9.24164e-07	0.0343782
GATCTGAGGGCGCTGGC	s	Th	1	GJC2	Gap junction protein, gamma 12, 47kDa	44	5	0	0	0	0.000260508	0.0602665
GATCGGCAGAGACACCT	s	T	1	GLI4	GLI-Kruppel family member GLI4	50	5	7	7	0.14	0.00342538	0.0994113
GATCACTGTCCCGATTC	s	Th	1	GLO1	Glyoxalase I	100	37	0	0	0	3.37855e-08	0.0343782
GATCATTAACATGCCAG	s	Th	1	GMFB	Glia maturation factor, beta	164	35	41	2	0.25	2.27346e-06	0.0343782
GATCCGCTCTACGTGTA	s	Th	1	GMPR2	Guanosine monophosphate reductase 2	33	10	0	0	0	0.00120832	0.0977861
GATCAGTTTTCCTAGTC	s	T	1	GNAO1	Guanine nucleotide binding protein (G protein), alpha activating activity polypeptide O	65	4	6	2	0.0923077	0.000342769	0.043986
GATCTCCCTCCCTCTCT	s	Th	1	GNAZ	Guanine nucleotide binding protein (G protein), alpha z polypeptide	55	22	7	7	0.127273	0.000520526	0.0816905
GATCCCCTCATCACCCC	s	Th	1	GNG3	Guanine nucleotide binding protein (G protein), gamma 3	992	8	105	15	0.105847	0	0.0343782
GATCCTCACAGGCGTGG	s	T	4	GNG3	Guanine nucleotide binding protein (G protein), gamma 3	40	2	0	0	0	0.00105553	0.0699457
GATCCCTGCTTGGCTCA	s	Th	1	GNG7	Guanine nucleotide binding protein (G protein), gamma 7	142	13	41	5	0.288732	3.94488e-05	0.0388462
GATCAAGTTGTCTGAAG	s	Th	1	GOT1	Glutamic-oxaloacetic transaminase 1, soluble (aspartate aminotransferase 1)	116	10	0	0	0	2.91741e-09	0.0343782
GATCTGGGAAGTCCCAC	s	T	3	GPATCH8	G patch domain containing 8	41	10	0	0	0	0.000651958	0.0699457
GATCTTCGTTCAGGGCA	s	T	1	GPI	Glucose phosphate isomerase	516	42	126	18	0.244186	6.66134e-16	0.0343782
GATCCATATAACTGTTG	s	Th	1	GPM6B	Glycoprotein M6B	184	16	59	12	0.320652	8.18252e-06	0.0343782
GATCCACTGGCTCATGG	s	T	2	GPR108	G protein-coupled receptor 108	38	16	0	0	0	0.00105553	0.073078
GATCGCAGGAGGGGGCT	s	Th	4	GPR123	G protein-coupled receptor 123	77	4	0	0	0	1.06276e-06	0.0343782
GATCCTGGGGCCCAGGC	s	T	1	GPR162	G protein-coupled receptor 162	330	25	165	9	0.5	9.62637e-05	0.0388462
GATCTCTCCTGATTTAC	s	Th	1	GPR37	G protein-coupled receptor 37 (endothelin receptor type B-like)	69	24	0	0	0	4.70449e-06	0.0343782
GATCCGCCAAGCAGGGC	s	T	3	GPR62	G protein-coupled receptor 62	83	7	0	0	0	2.27489e-06	0.0343782
GATCTGTCCCTTCCCCG	s	Th	1	GPR83	G protein-coupled receptor 83	33	4	0	0	0	0.00120832	0.0977861
GATCGTGGAGCTCAGGA	s	T	1	GPR98	G protein-coupled receptor 98	93	0	24	6	0.258065	0.00126617	0.0703295
GATCATTTTGTGGATGC	s	Th	1	GPRASP2	G protein-coupled receptor associated sorting protein 2	128	4	16	8	0.125	2.68503e-07	0.0343782
GATCACATGAGGGTTTC	s	Th	1	GPRC5B	G protein-coupled receptor, family C, group 5, member B	286	24	61	7	0.213287	2.48315e-11	0.0343782
GATCTCTGCGCCTTTCT	s	T	1	GRB10	Growth factor receptor-bound protein 10	68	6	0	0	0	1.47283e-05	0.0343782
GATCCTGGAGCTGCAGG	s	T	2	GRID1	Glutamate receptor, ionotropic, delta 1	100	17	13	13	0.13	3.48856e-05	0.0343782
GATCCCTCGGTCAGCAC	s	Th	4	GRIN1	Glutamate receptor, ionotropic, N-methyl D-aspartate 1	812	37	36	1	0.044335	0	0.0343782
GATCATCAAGGTGCTGG	s	T	1	GSK3A	Glycogen synthase kinase 3 alpha	290	27	39	12	0.134483	6.35492e-13	0.0343782
GATCAAAATAAAGCCTC	s	Th	1	GSTM4	Glutathione S-transferase M4	58	0	0	0	0	2.0994e-05	0.0388462
GATCAAGCAAGAACCAG	s	Th	1	GTF2I	General transcription factor II, i	206	32	61	66	0.296117	1.08747e-06	0.0343782
GATCTGCAAGTAGTAGG	s	Th	1	GUCY1B3	Guanylate cyclase 1, soluble, beta 3	283	11	8	8	0.0282686	0	0.0343782
GATCTGCGGCCCATCTA	s	T	1	GUK1	Guanylate kinase 1	662	1	225	179	0.339879	1.24345e-14	0.0343782
GATCCAGAACTGAGGTC	s	Th	1	GYS1	Glycogen synthase 1 (muscle)	33	7	0	0	0	0.00120832	0.0977861
GATCTGTGCTTTTTCCC	s	Th	1	HABP4	Hyaluronan binding protein 4	119	5	0	0	0	1.78944e-09	0.0343782
GATCATCTGTGTGGAAG	s	Th	1	HACL1	2-hydroxyacyl-CoA lyase 1	45	19	0	0	0	0.000156916	0.0602665
GATCACTCACCTGTCCA	s	Th	2	HAGH	Hydroxyacylglutathione hydrolase	147	26	25	4	0.170068	3.77885e-07	0.0343782
GATCAGGGACGGGGCTG	s	Th	1	HAR1A	Highly accelerated region 1A (non-protein-coding RNA)	50	2	0	0	0	9.46885e-05	0.0503822
GATCTTGTTCCAGGCAC	s	Th	4	HCFC2	Host cell factor C2	34	11	0	0	0	0.00120832	0.0929818
GATCCTCCTGGGGGATG	s	T	1	HDAC5	Histone deacetylase 5	123	8	0	0	0	8.87714e-09	0.0343782
GATCTCCCCCTGCCCAT	s	Th	1	HDAC6	Histone deacetylase 6	33	0	0	0	0	0.00120832	0.0977861
GATCAAAGATGACCGTC	s	Th	1	HDDC2	HD domain containing 2	39	12	0	0	0	0.000433378	0.0699457
GATCTGTCTACTCCACC	s	T	1	HDLBP	High density lipoprotein binding protein (vigilin)	71	11	11	11	0.15493	0.000422509	0.059695
GATCTGCTTTAGTGAGA	s	T	1	HECA	Headcase homolog (Drosophila)	37	8	0	0	0	0.00171353	0.073078
GATCTACAGGCAGAATC	s	T	1	HECTD1	HECT domain containing 1	61	1	0	0	0	3.76817e-05	0.0388462
GATCTAACCTTCAGGCT	s	Th	1	HECW1	HECT, C2 and WW domain containing E3 ubiquitin protein ligase 1	42	9	0	0	0	0.000260508	0.0620318
GATCCAACCCCTGGCCT	s	T	1	HEPACAM	Hepatocyte cell adhesion molecule	393	6	121	47	0.307888	3.0684e-10	0.0343782
GATCGGATTCCCATCTA	s	Th	2	HERC3	Hect domain and RLD 3	80	5	2	2	0.025	2.78436e-06	0.0343782
GATCAATGCCATGACCT	s	Th	1	HES1	Hairy and enhancer of split 1, (Drosophila)	45	6	0	0	0	0.000156916	0.0602665
GATCTACTGTCTTTGTT	s	T	1	HIATL1	Hippocampus abundant transcript-like 1	48	7	0	0	0	0.000250387	0.0512997
GATCCACCTCAGGGCAC	s	T	3	HIF1AN	Hypoxia-inducible factor 1, alpha subunit inhibitor	38	13	0	0	0	0.00105553	0.073078
GATCGCAGCCAGCACGG	s	Th	4	HIP1R	Huntingtin interacting protein 1 related	36	7	0	0	0	0.000722659	0.0929818
GATCCTAGCCCAGAAGA	s	Th	1	HIRIP3	HIRA interacting protein 3	72	12	0	0	0	2.8629e-06	0.0343782
GATCCAGGGATGGGAAT	s	T	1	HISPPD2A	Histidine acid phosphatase domain containing 2A	98	16	0	0	0	2.2371e-07	0.0343782
GATCCCTCCTCACTTGC	s	Th	2	HK1	Hexokinase 1	400	46	208	18	0.52	1.83947e-05	0.0343782
GATCCAGAATGGAGATT	s	T	1	HLA-DRB1	Major histocompatibility complex, class II, DR beta 1	60	9	0	0	0	6.03743e-05	0.0388462
GATCTGGTGGTCTCCTC	s	Th	1	HLF	Hepatic leukemia factor	33	0	0	0	0	0.00120832	0.0977861
GATCAGTGCAATTGACC	s	Th	1	HMGCR	3-hydroxy-3-methylglutaryl-Coenzyme A reductase	75	3	3	4	0.04	7.47811e-06	0.0343782
GATCATCGTATGCAACA	s	Th	1	HMP19	HMP19 protein	180	14	21	23	0.116667	8.72294e-10	0.0343782
GATCGTGACGCTGAATA	s	Th	1	HNRNPA1	Heterogeneous nuclear ribonucleoprotein A1	91	63	0	0	0	1.47633e-07	0.0343782
GATCTATATGAAGTTAG	s	Th	1	HNRNPU	Heterogeneous nuclear ribonucleoprotein U (scaffold attachment factor A)	73	4	0	0	0	1.74364e-06	0.0343782
GATCAGACAAATGTGTC	s	Th	1	HNRNPU	Heterogeneous nuclear ribonucleoprotein U (scaffold attachment factor A)	56	24	0	0	0	3.46402e-05	0.0406889
GATCATTACCATTACAG	s	Th	1	HNRPK	Heterogeneous nuclear ribonucleoprotein K	41	2	0	0	0	0.000433378	0.0699457
GATCGTGCAGGCCATTT	s	Th	1	HPCA	Hippocalcin	198	18	72	22	0.363636	1.67121e-05	0.0388462
GATCCTCCCATCCGTGT	s	T	1	HPCAL1	Hippocalcin-like 1	360	19	78	13	0.216667	1.33404e-12	0.0343782
GATCACTGTGGGGTCAA	s	Th	1	HPCAL4	Hippocalcin like 4	284	15	0	0	0	0	0.0343782
GATCTGAAAGTGAGACC	s	Th	3	HPS5	Hermansky-Pudlak syndrome 5	50	11	0	0	0	9.46885e-05	0.0503822
GATCTAATTGGGTAGGG	s	Th	1	HRASLS3	HRAS-like suppressor 3	167	21	0	0	0	7.43405e-13	0.0343782
GATCATCCGGGCCGCCT	s	Th	1	HRH3	Histamine receptor H3	50	8	0	0	0	9.46885e-05	0.0503822
GATCCCCAGGACTGCAG	s	T	1	HRNBP3	Hypothetical protein LOC146713	410	15	59	17	0.143902	0	0.0343782
GATCGTAGAGGGACGGA	s	Th	3	HRNBP3	Hypothetical protein LOC146713	70	4	0	0	0	2.8629e-06	0.0343782
GATCAAGGAGAAGATAG	s	Th	1	HRSP12	Heat-responsive protein 12	69	6	7	7	0.101449	7.35604e-05	0.0508427
GATCTGCTCCTGGCACG	s	Th	1	HS3ST2	Heparan sulfate (glucosamine) 3-O-sulfotransferase 2	87	3	7	7	0.0804598	3.93169e-06	0.0343782
GATCCCCCAGAGAGCAG	s	T	1	HS6ST1	Heparan sulfate 6-O-sulfotransferase 1	73	14	4	4	0.0547945	3.84333e-05	0.0388462
GATCCCCCAGAGAGTAG	s	T	1	HS6ST1	Heparan sulfate 6-O-sulfotransferase 1	37	5	0	0	0	0.00171353	0.073078
GATCGAATGGCTTTTTG	s	Th	1	HSBP1	Heat shock factor binding protein 1	133	6	0	0	0	1.56045e-10	0.0343782
GATCCGCGGCGGCGCCA	s	T	1	HSD11B1L	Hydroxysteroid (11-beta) dehydrogenase 1-like	325	0	78	6	0.24	1.06174e-10	0.0343782
GATCGCGCCTCCGCCGC	s	T	1	HSD11B1L	Hydroxysteroid (11-beta) dehydrogenase 1-like	33	1	0	0	0	0.00279045	0.0977861
GATCACACATATGACAC	s	Th	1	HSD17B12	Hydroxysteroid (17-beta) dehydrogenase 12	73	15	0	0	0	1.74364e-06	0.0343782
GATCAATAATGCCTGAG	s	Th	3	HSDL1	Hydroxysteroid dehydrogenase like 1	75	21	0	0	0	1.74364e-06	0.0343782
GATCTCTCCACAGGGCT	s	Th	2	HSP90AA1	Heat shock protein 90kDa alpha (cytosolic), class A member 1	2086	52	1699	264	0.814477	0.00042785	0.0503822
GATCATTCACAGTGAGG	s	Th	1	HSP90AA1	Heat shock protein 90kDa alpha (cytosolic), class A member 1	744	7	458	22	0.615591	4.87264e-06	0.0343782
GATCGATTCTCTCTATG	s	Th	1	HSPA8	Heat shock 70kDa protein 8	228	17	0	0	0	0	0.0343782
GATCAATACCAACTGCA	s	Th	4	HSPA8	Heat shock 70kDa protein 8	36	3	0	0	0	0.000722659	0.0929818
GATCCTTCTAGTTAGCC	s	T	1	HSPA9	Heat shock 70kDa protein 9 (mortalin)	168	12	58	7	0.345238	0.000131423	0.0406889
GATCTGGCCTAGGTCCC	s	T	1	HSPB8	Heat shock 22kDa protein 8	216	9	67	2	0.310185	3.22018e-06	0.0343782
GATCGCAGGGCCTAGGT	s	T	1	HSPBP1	Hsp70-interacting protein	101	8	0	0	0	1.40908e-07	0.0343782
GATCAACGTCTATAAAC	s	Th	1	HSPC111	Hypothetical protein HSPC111	36	3	0	0	0	0.000722659	0.0929818
GATCCAGTTGTACGTGC	s	T	1	HSPH1	Heat shock 105kDa/110kDa protein 1	76	6	6	2	0.0789474	8.62984e-05	0.0343782
GATCCTGTTGTAACTGA	s	Th	1	HSPH1	Heat shock 105kDa/110kDa protein 1	100	0	0	0	0	3.37855e-08	0.0343782
GATCCTGGCCATCCGGA	s	Th	1	HTF9C	HpaII tiny fragments locus 9C	130	3	51	4	0.392308	0.00123876	0.0741422
GATCCTGGGGAAAGGAG	s	T	1	HYOU1	Hypoxia up-regulated 1	188	14	71	32	0.37766	0.000105733	0.0406889
GATCAAAGCAAAGAGCC	s	Th	1	IARS2	Isoleucyl-tRNA synthetase 2, mitochondrial	98	4	15	14	0.153061	1.77024e-05	0.0388462
GATCCTCAGCCCCGAGG	s	T	1	ICHTHYIN	Ichthyin protein	88	2	2	2	0.0227273	3.75649e-06	0.0343782
GATCTGGTATGAGCACC	s	T	2	IDH2	Isocitrate dehydrogenase 2 (NADP+), mitochondrial	108	14	32	32	0.296296	0.000820561	0.0642968
GATCTGAAGCCAGAAGG	s	Th	1	IDH3A	Isocitrate dehydrogenase 3 (NAD+) alpha	116	17	28	30	0.241379	7.35136e-05	0.0406889
GATCATGGTTCTCTTTG	s	T	1	IDS	Iduronate 2-sulfatase (Hunter syndrome)	324	22	87	7	0.268519	1.12331e-09	0.0343782
GATCGTGCCATTGTATT	s	Th	5	IDS	Iduronate 2-sulfatase (Hunter syndrome)	33	0	0	0	0	0.00120832	0.0977861
GATCCAGAAGGCTGAGG	s	Th	5	IFI35	Interferon-induced protein 35	33	7	0	0	0	0.00120832	0.0977861
GATCCTCCTGTCTCAAC	s	T	1	IFI6	Interferon, alpha-inducible protein 6	402	26	189	64	0.470149	4.00987e-06	0.0343782
GATCAACCAACCTGGGT	s	T	3	IFNAR1	Interferon (alpha, beta and omega) receptor 1	71	8	0	0	0	9.22164e-06	0.0343782
GATCGGATGGGCAAGTC	s	Th	1	IGFBP6	Insulin-like growth factor binding protein 6	77	8	0	0	0	1.06276e-06	0.0343782
GATCCCCTGGAGCTGGT	s	Th	1	IGSF1	Immunoglobulin superfamily, member 1	62	4	2	2	0.0322581	5.44116e-05	0.0406889
GATCCTTCAAGGGTCTG	s	Th	3	IGSF3	Immunoglobulin superfamily, member 3	80	7	0	0	0	6.48211e-07	0.0343782
GATCCCTAGGTCTTGGG	s	Th	1	IL13RA1	Interleukin 13 receptor, alpha 1	73	20	18	6	0.246575	0.00160997	0.0934922
GATCGTGCCACTGACCT	s	T	1	INPP5F	Inositol polyphosphate-5-phosphatase F	531	28	124	44	0.233522	2.22045e-16	0.0343782
GATCACGCACACACAAT	s	Th	1	INSIG1	Insulin induced gene 1	50	8	0	0	0	9.46885e-05	0.0503822
GATCCTTTTCTTCCTGG	s	Th	3	INSR	Insulin receptor	59	7	2	2	0.0338983	8.95585e-05	0.0444611
GATCCCATTTCCTTGAG	s	Th	1	INTS3	Integrator complex subunit 3	66	4	11	6	0.166667	0.00104033	0.0693402
GATCCCACCTGTCAGAG	s	Th	1	IQSEC1	IQ motif and Sec7 domain 1	139	6	0	0	0	5.89191e-11	0.0343782
GATCATGTGGGGAAATC	s	T	1	IQSEC1	IQ motif and Sec7 domain 1	58	6	0	0	0	6.03743e-05	0.0388462
GATCCTGGGAGGAGGAG	s	T	4	ITGA3	Integrin, alpha 3 (antigen CD49C, alpha 3 subunit of VLA-3 receptor)	56	2	0	0	0	9.68567e-05	0.0406889
GATCACCTGGGTTTCTT	s	Th	1	ITM2B	Integral membrane protein 2B	109	21	15	16	0.137615	4.41397e-06	0.0343782
GATCCAGGCAGCCCCCT	s	T	1	ITPK1	Inositol 1,3,4-triphosphate 5/6 kinase	740	33	477	13	0.644595	7.27493e-05	0.0343782
GATCCTGGACCACCGGC	s	T	1	ITPKA	Inositol 1,4,5-trisphosphate 3-kinase A	302	12	137	19	0.453642	3.37797e-05	0.0343782
GATCAAGTTCTGCCTGC	s	Th	1	JMJD3	Jumonji domain containing 3, histone lysine demethylase	73	15	16	2	0.219178	0.00067814	0.0718367
GATCCTGCAGCGGTTTC	s	T	1	KATNB1	Katanin p80 (WD repeat containing) subunit B 1	116	5	46	16	0.396552	0.00523812	0.0994113
GATCAGTATCAGGGGAG	s	Th	1	KCMF1	Potassium channel modulatory factor 1	42	44	0	0	0	0.000260508	0.0620318
GATCCCAGGTCCCAAGG	s	T	1	KCNAB2	Potassium voltage-gated channel, shaker-related subfamily, beta member 2	518	49	150	2	0.289575	1.17684e-13	0.0343782
GATCAAGGAGCAATGTC	s	Th	2	KCNC2	Potassium voltage-gated channel, Shaw-related subfamily, member 2	42	3	0	0	0	0.000260508	0.0620318
GATCTGTCTGCCCATCT	s	Th	1	KCNC4	Potassium voltage-gated channel, Shaw-related subfamily, member 4	116	7	3	0	0.0258621	1.26003e-08	0.0343782
GATCCCTGGGGCAGGCC	s	Th	1	KCNH3	Potassium voltage-gated channel, subfamily H (eag-related), member 3	130	12	33	3	0.253846	2.0126e-05	0.0388462
GATCTTCTCCCTCCCCT	s	T	1	KCNIP3	Kv channel interacting protein 3, calsenilin	66	1	0	0	0	2.35457e-05	0.0343782
GATCGAGCAAGGGAAGC	s	Th	1	KCNN1	Potassium intermediate/small conductance calcium-activated channel, subfamily N, member 1	52	0	0	0	0	5.72305e-05	0.0435195
GATCCCTCAGACAGCAT	s	Th	4	KCNN1	Potassium intermediate/small conductance calcium-activated channel, subfamily N, member 1	37	14	0	0	0	0.000722659	0.073078
GATCCCTGCTGCCACGG	s	T	3	KCNQ2	Potassium voltage-gated channel, KQT-like subfamily, member 2	216	51	33	7	0.152778	1.56517e-09	0.0343782
GATCGAGGTTCCGCCAT	s	Th	1	KCNQ4	Potassium voltage-gated channel, KQT-like subfamily, member 4	41	11	0	0	0	0.000433378	0.0699457
GATCCCGGGCGGCGGCT	s	Th	1	KCNT1	Potassium channel, subfamily T, member 1	97	10	21	20	0.216495	0.00018074	0.043986
GATCCCACCCCCAGCCA	s	Th	1	KCTD17	Potassium channel tetramerisation domain containing 17	92	8	0	0	0	9.02585e-08	0.0343782
GATCTCTACTCAGCCAG	s	Th	4	KCTD3	Potassium channel tetramerisation domain containing 3	50	2	0	0	0	9.46885e-05	0.0503822
GATCAGCCCGACCAACA	s	Th	4	KCTD3	Potassium channel tetramerisation domain containing 3	41	14	0	0	0	0.000433378	0.0699457
GATCCTCACTCCACTGT	s	T	3	KIAA0100	KIAA0100	81	8	4	4	0.0493827	9.50387e-06	0.0343782
GATCGTGCGTCTGTTTT	s	Th	1	KIAA0226	KIAA0226	58	10	0	0	0	2.0994e-05	0.0388462
GATCCAGTGGGAAGAGT	s	T	1	KIAA0256	KIAA0256 gene product	143	1	20	5	0.13986	9.51516e-07	0.0343782
GATCCTGCCCAGCAATG	s	T	4	KIAA0265	KIAA0265 protein	32	6	0	0	0	0.00279045	0.0977861
GATCTCAAACTCCAGGC	s	Th	1	KIAA0409	KIAA0409	134	8	0	0	0	1.56045e-10	0.0343782
GATCTCTGCCAAGAAGG	s	Th	1	KIAA0644	KIAA0644 gene product	47	11	0	0	0	0.000156916	0.0512997
GATCCACAGTGGAGCAC	s	T	1	KIAA0748	KIAA0748	143	9	45	1	0.314685	0.000162705	0.043986
GATCCTCTCCCTGGGAT	s	T	4	KIAA0892	KIAA0892	126	42	26	25	0.206349	2.11577e-05	0.0343782
GATCTGCAGAGCCCTGA	s	T	5	KIAA1045	KIAA1045	75	2	0	0	0	5.77894e-06	0.0343782
GATCTGTCCCCCAGCCA	s	Th	1	KIAA1045	KIAA1045	220	10	0	0	0	2.22045e-16	0.0343782
GATCAGTAGTTTCCTGT	s	Th	1	KIAA1107	KIAA1107	47	2	0	0	0	0.000156916	0.0512997
GATCAATAAGGCTGCAG	s	Th	1	KIAA1128	KIAA1128	94	6	16	5	0.170213	4.44444e-05	0.0388462
GATCAAGTCTTACATGC	s	Th	1	KIAA1394	KIAA1394 protein	231	1	115	11	0.497835	0.000496083	0.0694551
GATCCAAGCAGGTTGGG	s	T	1	KIAA1409	KIAA1409	159	3	41	10	0.257862	1.11348e-05	0.0343782
GATCCTCTTGATGGAGA	s	T	1	KIAA1598	KIAA1598	75	9	0	0	0	5.77894e-06	0.0343782
GATCAGCAACAAAAGCT	s	Th	2	KIAA1641	KIAA1641	34	1	0	0	0	0.00120832	0.0929818
GATCTTTTGAAAGCCAC	s	T	2	KIAA1797	KIAA1797	41	10	0	0	0	0.000651958	0.0699457
GATCCTGCTGAAGGACC	s	T	1	KIAA1833	Hypothetical protein KIAA1833	249	70	110	22	0.441767	0.000131252	0.0406889
GATCCGTTGTTTCTGTG	s	T	4	KIAA1843	KIAA1843 protein	66	3	11	3	0.166667	0.00103289	0.0693402
GATCCTCAGCACAGACG	s	T	1	KIF17	Kinesin family member 17	48	17	0	0	0	0.000250387	0.0512997
GATCTGATGGGACACGG	s	Th	1	KIF1A	Kinesin family member 1A	284	46	93	4	0.327465	6.85017e-08	0.0343782
GATCAACGACACGACCA	s	Th	3	KIF1A	Kinesin family member 1A	86	5	2	2	0.0232558	1.03919e-06	0.0343782
GATCGGAATTCAGGGCG	s	Th	5	KIF1A	Kinesin family member 1A	86	17	0	0	0	2.41607e-07	0.0343782
GATCAGAGAAGACCCCT	s	Th	1	KIF21B	Kinesin family member 21B	116	13	34	2	0.293103	0.000336565	0.0609844
GATCTCTGCTTTGGCAG	s	Th	3	KIF5C	Kinesin family member 5C	67	7	0	0	0	4.70449e-06	0.0343782
GATCCACCACTGGGCTC	s	Th	1	KIFC2	Kinesin family member C2	248	21	66	5	0.266129	8.49044e-09	0.0343782
GATCTTGTCAGAGCTGC	s	Th	1	KLC1	Kinesin light chain 1	616	34	0	0	0	0	0.0343782
GATCCTAGCGGACCTCA	s	Th	4	KLF13	Kruppel-like factor 13	45	6	0	0	0	0.000156916	0.0602665
GATCGAGGCTTGTGATG	s	Th	1	KLF2	Kruppel-like factor 2 (lung)	122	4	48	1	0.393443	0.00201324	0.0934561
GATCCTGGCTGCGAGTC	s	T	1	KLHL26	Kelch-like 26 (Drosophila)	53	5	0	0	0	0.000155606	0.0435195
GATCCGCCAGCCCAAAC	s	T	1	KLHL9	Kelch-like 9 (Drosophila)	73	7	4	4	0.0547945	3.84333e-05	0.0388462
GATCCAAAAAACCATTC	s	Th	1	KLK6	Kallikrein-related peptidase 6	195	17	0	0	0	9.54792e-15	0.0343782
GATCCGAATCCGACTGT	s	T	1	KNDC1	Kinase non-catalytic C-lobe domain (KIND) containing 1	143	6	13	2	0.0909091	1.07798e-07	0.0343782
GATCTCCCGTGTGGTGT	s	Th	1	KREMEN1	Kringle containing transmembrane protein 1	42	3	0	0	0	0.000260508	0.0620318
GATCCCCAGCAGGAGCG	s	T	4	KRI1	KRI1 homolog (S. cerevisiae)	60	16	0	0	0	6.03743e-05	0.0388462
GATCTCCCACATGCCAG	s	Th	1	L1CAM	L1 cell adhesion molecule	172	16	0	0	0	4.57856e-13	0.0343782
GATCAGATTCCTGACTA	s	Th	1	LAMP2	Lysosomal-associated membrane protein 2	144	14	0	0	0	3.62168e-11	0.0343782
GATCCTATTTTACCTGG	s	Th	1	LANCL2	LanC lantibiotic synthetase component C-like 2 (bacterial)	75	78	0	0	0	1.74364e-06	0.0343782
GATCACCGAGGCTCCCG	s	Th	1	LARGE	Like-glycosyltransferase	148	3	26	15	0.175676	2.4093e-07	0.0343782
GATCTGAATTATCTGGC	s	Th	1	LARP1	La ribonucleoprotein domain family, member 1	106	6	23	2	0.216981	4.86207e-05	0.0406889
GATCCCAACCAGGAAGT	s	Th	3	LARP1	La ribonucleoprotein domain family, member 1	34	2	0	0	0	0.00120832	0.0929818
GATCTCTGCAGTTCAGG	s	Th	1	LARP5	La ribonucleoprotein domain family, member 5	55	7	0	0	0	3.46402e-05	0.0406889
GATCTTCCGCAAGTGTA	s	Th	1	LARP6	La ribonucleoprotein domain family, member 6	130	40	28	1	0.215385	8.64595e-06	0.0343782
GATCCTGCCTTTCCCAG	s	T	1	LAS1L	LAS1-like (S. cerevisiae)	70	6	4	4	0.0571429	6.13246e-05	0.0388462
GATCAGGACCAACCTGG	s	Th	1	LDOC1	Leucine zipper, down-regulated in cancer 1	203	2	34	8	0.167488	2.18077e-09	0.0343782
GATCCCCGTCTTCTTCG	s	T	1	LENG4	Leukocyte receptor cluster (LRC) member 4	116	12	6	6	0.0517241	3.53512e-07	0.0343782
GATCCCTTCCTTAGCAT	s	Th	2	LENG4	Leukocyte receptor cluster (LRC) member 4	61	21	0	0	0	1.27385e-05	0.0388462
GATCTCAGTGCCTAGGG	s	Th	1	LGI3	Leucine-rich repeat LGI family, member 3	156	18	0	0	0	5.18119e-12	0.0343782
GATCTGCACCCATGGGG	s	Th	1	LGI4	Leucine-rich repeat LGI family, member 4	44	17	0	0	0	0.000260508	0.0602665
GATCAGAGACTGGAGAG	s	Th	1	LGMN	Legumain	164	15	75	3	0.457317	0.00123655	0.094765
GATCTTGCAGCCCAGAA	s	Th	2	LHPP	Phospholysine phosphohistidine inorganic pyrophosphate phosphatase	133	31	0	0	0	1.56045e-10	0.0343782
GATCATCAAGGCCCCAG	s	T	1	LHX6	LIM homeobox 6	78	2	0	0	0	3.62444e-06	0.0343782
GATCCACAATTCAGACA	s	T	1	LIMD2	LIM domain containing 2	41	0	0	0	0	0.000651958	0.0699457
GATCCCATGGGGCGGAG	s	T	1	LIMK1	LIM domain kinase 1	56	8	2	2	0.0357143	0.000401268	0.0510659
GATCACTCAGGAAAACA	s	Th	3	LINGO1	Leucine rich repeat and Ig domain containing 1	155	9	56	1	0.36129	0.000126206	0.0505712
GATCGAGTATGTGCCCC	s	Th	3	LINGO1	Leucine rich repeat and Ig domain containing 1	158	1	0	0	0	3.18812e-12	0.0343782
GATCCCACGAGCCCTAC	s	Th	1	LIPE	Lipase, hormone-sensitive	44	11	0	0	0	0.000260508	0.0602665
GATCACCAAGACCCAGC	s	Th	4	LL22NC03-75B3.6	KIAA1644 protein	37	2	0	0	0	0.000722659	0.073078
GATCTGGGCACCAATAA	s	Th	1	LMF2	Lipase maturation factor 2	58	4	0	0	0	2.0994e-05	0.0388462
GATCTCAGAGAAGTGAG	s	Th	4	LMNB2	Lamin B2	37	23	0	0	0	0.000722659	0.073078
GATCCTTTGCCAGACGG	s	T	3	LMO3	LIM domain only 3 (rhombotin-like 2)	43	8	0	0	0	0.000651958	0.0620318
GATCCCATGTGTCTTCA	s	Th	3	LMO4	LIM domain only 4	103	16	10	4	0.0970874	1.20166e-06	0.0343782
GATCTTTTCCCGAGATG	s	T	2	LOC145814	Hypothetical protein LOC145814	45	0	0	0	0	0.000403622	0.0602665
GATCTTATGCTTGTCAG	s	Th	2	LOC148189	Hypothetical protein LOC148189	33	12	0	0	0	0.00120832	0.0977861
GATCTTCGAGTGTGCGG	s	T	3	LOC150763	Hypothetical protein LOC150763	43	2	0	0	0	0.000651958	0.0620318
GATCTCCTCTTAAGCGG	s	Th	1	LOC157627	Hypothetical protein LOC157627	36	3	0	0	0	0.000722659	0.0929818
GATCTGCTGAGGACACA	s	T	1	LOC26010	Viral DNA polymerase-transactivated protein 6	139	16	45	6	0.323741	0.000236065	0.0510659
GATCTTCCTCCACCCTG	s	T	3	LOC283999	Hypothetical protein LOC283999	45	7	6	6	0.133333	0.00542857	0.0982267
GATCTGCACACTGTAAA	s	T	1	LOC285281	Hypothetical protein LOC285281	236	3	126	16	0.533898	0.00234896	0.0921215
GATCAGCCAGTCTCTTT	s	Th	2	LOC285550	Hypothetical protein LOC285550	34	14	0	0	0	0.00120832	0.0929818
GATCTCTGCGATGCTCG	s	Th	1	LOC285812	Hypothetical protein LOC285812	134	5	28	4	0.208955	5.60196e-06	0.0343782
GATCCAAATCAAAGTGA	s	T	1	LOC286167	Hypothetical protein LOC286167	35	13	0	0	0	0.00171353	0.0929818
GATCCACGGATGTACAG	s	T	1	LOC339047	Hypothetical protein LOC339047	667	27	451	14	0.676162	0.000684589	0.0517904
GATCCTGCCTGCAACCC	s	T	1	LOC339344	Hypothetical protein LOC339344	106	8	26	3	0.245283	0.000252855	0.0503822
GATCCTGCCTTGTCACT	s	T	1	LOC387856	Similar to expressed sequence AI836003	66	3	11	4	0.166667	0.00103289	0.0693402
GATCCATTTGGCAGGAA	s	T	1	LOC389203	Hypothetical gene supported by BC032431	45	10	0	0	0	0.000403622	0.0602665
GATCCTGGCTAAATTGC	s	T	5	LOC389831	Hypothetical gene supported by AL713796	35	20	0	0	0	0.00171353	0.0929818
GATCAGGTTCCTTAGTC	s	Th	2	LOC399947	Similar to expressed sequence AI593442	77	1	0	0	0	1.06276e-06	0.0343782
GATCTGTCCTCAGGGTA	s	Th	1	LOC400120	Hypothetical LOC400120	53	11	0	0	0	5.72305e-05	0.0435195
GATCTGCTGCTGGCTTC	s	Th	1	LOC400451	Hypothetical gene supported by AK075564; BC060873	86	8	0	0	0	2.41607e-07	0.0343782
GATCAACGAAAGTCTGC	s	T	2	LOC400566	Hypothetical gene supported by AK128660	56	9	0	0	0	9.68567e-05	0.0406889
GATCCAGCGGCCCTCCT	s	T	1	LOC439949	Hypothetical gene supported by AY007155	46	12	0	0	0	0.000403622	0.0602665
GATCCAAGTGTTTAACA	s	T	1	LOC440093	Similar to H3 histone, family 3B	32	4	0	0	0	0.00279045	0.0977861
GATCCCAAGCCTCAGCC	s	Th	3	LOC643988	Hypothetical LOC643988	42	6	0	0	0	0.000260508	0.0620318
GATCCAGGGACCCCAGC	s	Th	3	LOC650392	Hypothetical protein LOC650392	55	53	0	0	0	3.46402e-05	0.0406889
GATCACTTGTGGTTCTG	s	Th	3	LOC728215	Similar to transmembrane protein 28	45	16	0	0	0	0.000156916	0.0602665
GATCTGGCAGCAGAAGG	s	Th	4	LOC728730	Hypothetical protein LOC728730	41	11	3	4	0.0731707	0.00182664	0.0967745
GATCAGCAGCAGGTGGA	s	Th	3	LOC728849	Similar to transcriptional regulator ATRX isoform 1	34	8	0	0	0	0.00120832	0.0929818
GATCCGCCCCCCCTTGG	s	T	1	LOC729082	Hypothetical protein LOC729082	76	34	0	0	0	5.77894e-06	0.0343782
GATCCTGTGTTCCGCAC	s	T	1	LOC729604	Hypothetical protein LOC729604	40	8	0	0	0	0.00105553	0.0699457
GATCCGAATAATGTGGC	s	Th	1	LOC90110	Hypothetical protein LOC90110	50	5	0	0	0	9.46885e-05	0.0503822
GATCCAGTGGGTACATA	s	Th	1	LPIN2	Lipin 2	66	7	0	0	0	7.73758e-06	0.0343782
GATCCCCAGCTGTGTCT	s	T	1	LPPR2	Lipid phosphate phosphatase-related protein type 2	212	28	98	11	0.462264	0.000808006	0.061313
GATCTTAGCTCACTTTC	s	Th	1	LPPR4	Plasticity related gene 1	47	11	0	0	0	0.000156916	0.0512997
GATCTCTATTTCTCTTG	s	Th	1	LRBA	LPS-responsive vesicle trafficking, beach and anchor containing	45	16	0	0	0	0.000156916	0.0602665
GATCCCACCCTCCGCCC	s	Th	4	LRFN2	Leucine rich repeat and fibronectin type III domain containing 2	53	8	0	0	0	5.72305e-05	0.0435195
GATCTGGTGCTGCTTTC	s	Th	1	LRP6	Low density lipoprotein receptor-related protein 6	53	11	0	0	0	5.72305e-05	0.0435195
GATCGTCGACGGGCGGC	s	Th	1	LRRC27	Leucine rich repeat containing 27	84	3	0	0	0	3.95623e-07	0.0343782
GATCACCTTTTTGATAC	s	Th	1	LRRC8D	Leucine rich repeat containing 8 family, member D	52	6	0	0	0	5.72305e-05	0.0435195
GATCCACCCAGTTTGGC	s	Th	1	LRRIQ2	Leucine-rich repeats and IQ motif containing 2	50	14	0	0	0	9.46885e-05	0.0503822
GATCCCGGGCACAGGCA	s	Th	4	LSM4	LSM4 homolog, U6 small nuclear RNA associated (S. cerevisiae)	44	5	0	0	0	0.000260508	0.0602665
GATCCTGTCATTGCCTG	s	T	1	LSS	Lanosterol synthase (2,3-oxidosqualene-lanosterol cyclase)	216	2	106	4	0.490741	0.00149578	0.0700038
GATCTTAAAGGTCGACG	s	Th	1	LY6H	Lymphocyte antigen 6 complex, locus H	239	29	0	0	0	0	0.0343782
GATCACTCGGTGAACAA	s	Th	4	LY6H	Lymphocyte antigen 6 complex, locus H	39	6	0	0	0	0.000433378	0.0699457
GATCAGGAGGGTCCAAA	s	Th	1	LYK5	Protein kinase LYK5	91	3	0	0	0	1.47633e-07	0.0343782
GATCTCCCTGTGGCAGC	s	Th	1	LYPLA3	Lysophospholipase 3 (lysosomal phospholipase A2)	77	17	18	0	0.233766	0.00104511	0.0713164
GATCGGACTCTGCCCCT	s	Th	1	LZTS1	Leucine zipper, putative tumor suppressor 1	45	3	0	0	0	0.000156916	0.0602665
GATCAGACCGCTCAAAG	s	Th	1	LZTS2	Leucine zipper, putative tumor suppressor 2	53	14	0	0	0	5.72305e-05	0.0435195
GATCCCTGCCGAGCACG	s	Th	1	MACF1	Microtubule-actin crosslinking factor 1	184	16	85	3	0.461957	0.000789975	0.0736908
GATCTCAGAACCCCGCC	s	Th	1	MADD	MAP-kinase activating death domain	141	8	0	0	0	5.89191e-11	0.0343782
GATCTCGTCATTGTCGT	s	Th	1	MAFG	V-maf musculoaponeurotic fibrosarcoma oncogene homolog G (avian)	33	3	0	0	0	0.00120832	0.0977861
GATCTTTCCAGAGGTCC	s	T	3	MAL	Mal, T-cell differentiation protein	224	11	35	3	0.15625	1.18636e-09	0.0343782
GATCCTAGACCAGCATG	s	Th	4	MALAT1	Metastasis associated lung adenocarcinoma transcript 1 (non-protein coding)	227	3	100	20	0.440529	0.000108052	0.0503822
GATCCTGAAGGGATTTC	s	T	1	MALAT1	Metastasis associated lung adenocarcinoma transcript 1 (non-protein coding)	83	23	7	8	0.0843373	3.44458e-05	0.0343782
GATCCAAGACGTGTACA	s	Th	1	MAN1C1	Mannosidase, alpha, class 1C, member 1	66	1	0	0	0	7.73758e-06	0.0343782
GATCATAGGTCACTTCA	s	Th	1	MAN2A2	Mannosidase, alpha, class 2A, member 2	64	2	0	0	0	7.73758e-06	0.0343782
GATCCTGGCAGGCTCCG	s	T	1	MAN2B1	Mannosidase, alpha, class 2B, member 1	60	21	2	2	0.0333333	0.000250493	0.0435195
GATCTATGGAACCAAAT	s	T	1	MANBA	Mannosidase, beta A, lysosomal	53	5	0	0	0	0.000155606	0.0435195
GATCTGGGAGGTGGAAG	s	Th	1	MAP1A	Microtubule-associated protein 1A	737	76	0	0	0	0	0.0343782
GATCTCACTGGCCAGGT	s	Th	3	MAP1B	Microtubule-associated protein 1B	270	5	136	6	0.503704	0.000226763	0.0521146
GATCTGTGGTCATTGTC	s	T	1	MAP1LC3A	Microtubule-associated protein 1 light chain 3 alpha	194	6	91	18	0.469072	0.00136578	0.0708064
GATCCCCACTTTCGACT	s	T	1	MAP1S	Microtubule-associated protein 1S	261	11	124	5	0.475096	0.000268345	0.043986
GATCCTCCACTCCAGAG	s	Th	1	MAP4	Microtubule-associated protein 4	319	14	187	21	0.586207	0.00110094	0.0728626
GATCTTTTCAAAACTGG	s	Th	1	MAP4	Microtubule-associated protein 4	50	8	0	0	0	9.46885e-05	0.0503822
GATCCCTTGAAAGACAG	s	Th	2	MAP4	Microtubule-associated protein 4	39	6	0	0	0	0.000433378	0.0699457
GATCTGGTGGTCAGCCC	s	Th	1	MAP4	Microtubule-associated protein 4	33	12	0	0	0	0.00120832	0.0977861
GATCCCTGGACCTGAGA	s	T	2	MAPBPIP	Mitogen-activated protein-binding protein-interacting protein	41	3	0	0	0	0.000651958	0.0699457
GATCAGCGTGTCTGAAT	s	T	4	MAPK1	Mitogen-activated protein kinase 1	108	3	17	17	0.157407	2.62642e-05	0.0343782
GATCCCTCCCCCCTGGA	s	Th	1	MAPK12	Mitogen-activated protein kinase 12	87	9	13	12	0.149425	4.02152e-05	0.0388462
GATCACAGTGGAGGAAG	s	Th	2	MAPK3	Mitogen-activated protein kinase 3	544	56	177	26	0.325368	3.39728e-14	0.0343782
GATCTATTCCCCATCCC	s	Th	1	MAPK6	Mitogen-activated protein kinase 6	220	6	80	15	0.363636	8.27246e-06	0.0343782
GATCATCCCATCCTTGA	s	T	1	MAPK8IP2	Mitogen-activated protein kinase 8 interacting protein 2	496	15	78	2	0.157258	0	0.0343782
GATCATTTCAGGTGAGC	s	Th	1	MAPK9	Mitogen-activated protein kinase 9	64	2	0	0	0	7.73758e-06	0.0343782
GATCACCTGCGTGTCCC	s	Th	1	MAPT	Microtubule-associated protein tau	425	54	195	27	0.458824	3.58027e-07	0.0343782
GATCTGATTCGGTTCCC	s	Th	3	MAPT	Microtubule-associated protein tau	161	20	72	11	0.447205	0.00104057	0.0932498
GATCAGGCCCCTGGGGC	s	Th	1	MAPT	Microtubule-associated protein tau	87	3	11	12	0.126437	4.02152e-05	0.0343782
GATCAAACGGAAACCGC	s	Th	1	MARK4	MAP/microtubule affinity-regulating kinase 4	94	16	18	3	0.191489	0.000115625	0.043986
GATCACGAAGCAGTCGA	s	Th	1	MAST1	Microtubule associated serine/threonine kinase 1	222	11	41	2	0.184685	1.01525e-09	0.0343782
GATCACCCAGCAGGAGT	s	Th	1	MAST3	Microtubule associated serine/threonine kinase 3	380	51	72	6	0.189474	8.88178e-16	0.0343782
GATCGCCCGATAAAGAC	s	Th	3	MATK	Megakaryocyte-associated tyrosine kinase	34	5	0	0	0	0.00120832	0.0929818
GATCTTACTGCTTGTCA	s	Th	1	MATR3	Matrin 3	275	0	51	21	0.185455	9.50084e-12	0.0343782
GATCCTTTTTCTTGGCG	s	T	2	MATR3	Matrin 3	41	10	0	0	0	0.000651958	0.0699457
GATCCTGTTCTTTCAGC	s	T	1	MBNL1	Muscleblind-like (Drosophila)	81	2	15	15	0.185185	0.000313627	0.0602665
GATCCATACGTGGCCGC	s	T	1	MBP	Myelin basic protein	10139	382	4324	162	0.426472	0	0.0343782
GATCCCCGTTCCTGACC	s	Th	3	MCF2L	MCF.2 cell line derived transforming sequence-like	42	3	0	0	0	0.000260508	0.0620318
GATCCTCGCTGGGAGAG	s	T	4	MDN1	MDN1, midasin homolog (yeast)	41	13	0	0	0	0.000651958	0.0699457
GATCCCTGGTCTACACT	s	T	1	ME3	Malic enzyme 3, NADP(+)-dependent, mitochondrial	75	5	4	4	0.0533333	2.41061e-05	0.0343782
GATCAAAAGGGACTTAT	s	Th	1	MED13L	Mediator complex subunit 13-like	47	1	0	0	0	0.000156916	0.0512997
GATCTCAGCAGTGGGGC	s	Th	1	MED22	Mediator complex subunit 22	34	33	0	0	0	0.00120832	0.0929818
GATCTTTTGAAGATTGC	s	T	2	MEF2C	Myocyte enhancer factor 2C	169	7	22	12	0.130178	2.91915e-08	0.0343782
GATCCAGGGCTTGAAAG	s	Th	1	MEF2D	Myocyte enhancer factor 2D	125	23	0	0	0	6.7385e-10	0.0343782
GATCAAAAGGGAGAAGG	s	Th	1	MEG3	Maternally expressed 3	173	4	48	52	0.277457	3.12745e-06	0.0343782
GATCTGGCAGACCCAGG	s	Th	1	MEG3	Maternally expressed 3	222	11	41	5	0.184685	1.01525e-09	0.0343782
GATCCACGAGAAGAGTT	s	T	5	MEG3	Maternally expressed 3	539	26	30	3	0.0556586	0	0.0343782
GATCTCCAAAAGAATGA	s	Th	5	MEG3	Maternally expressed 3	66	7	0	0	0	7.73758e-06	0.0343782
GATCTTTGTATGGATGT	s	T	3	MEG3	Maternally expressed 3	40	5	0	0	0	0.00105553	0.0699457
GATCCGACATTTTGGAG	s	T	3	MEIS3	Meis homeobox 3	91	1	22	23	0.241758	0.000556507	0.0632403
GATCCCGACGGGGGCAT	s	T	1	MESP1	Mesoderm posterior 1 homolog (mouse)	50	1	0	0	0	0.000250387	0.0503822
GATCAACACATTCACTC	s	T	1	METTL9	Methyltransferase like 9	40	5	0	0	0	0.00105553	0.0699457
GATCATGGTTCTTGGTA	s	T	1	MFSD4	Major facilitator superfamily domain containing 4	33	8	0	0	0	0.00279045	0.0977861
GATCTTTGGGGGCAACA	s	T	1	MGAT3	Mannosyl (beta-1,4-)-glycoprotein beta-1,4-N-acetylglucosaminyltransferase	98	2	0	0	0	2.2371e-07	0.0343782
GATCTTCCTGAAAAAGG	s	T	1	MGAT4B	Mannosyl (alpha-1,3-)-glycoprotein beta-1,4-N-acetylglucosaminyltransferase, isozyme B	93	13	0	0	0	5.64736e-07	0.0343782
GATCCAGGGTATCCTTG	s	T	1	MGC24039	Hypothetical protein MGC24039	32	30	0	0	0	0.00279045	0.0977861
GATCCATGGTGTTAGAA	s	T	1	MGC3260	Hypothetical protein MGC3260	46	2	0	0	0	0.000403622	0.0602665
GATCCCCAGCTCCAGCC	s	T	3	MGC39606	Hypothetical protein MGC39606	65	19	9	9	0.138462	0.00103289	0.0693402
GATCCACCCCTGCGGAG	s	T	1	MGRN1	Mahogunin, ring finger 1	340	11	134	27	0.394118	4.88036e-07	0.0343782
GATCCAGACGCAAGATG	s	T	1	MGST3	Microsomal glutathione S-transferase 3	390	40	158	24	0.405128	1.89906e-07	0.0343782
GATCTGGCTGAGATGAT	s	Th	4	MIAT	Myocardial infarction associated transcript (non-protein coding)	44	2	5	5	0.113636	0.0036891	0.0982267
GATCTTAGAGCTGAGGA	s	Th	1	MIAT	Myocardial infarction associated transcript (non-protein coding)	53	8	0	0	0	5.72305e-05	0.0435195
GATCGGCTTCGGCAATT	s	T	1	MID1IP1	MID1 interacting protein 1 (gastrulation specific G12 homolog (zebrafish))	198	34	43	10	0.217172	2.10419e-07	0.0343782
GATCTGCTGTTCTCCAC	s	T	2	MKS1	Meckel syndrome, type 1	68	11	0	0	0	1.47283e-05	0.0343782
GATCAAAGAACCAGGAG	s	Th	1	MLC1	Megalencephalic leukoencephalopathy with subcortical cysts 1	305	38	61	56	0.2	1.89115e-12	0.0343782
GATCTTTGCCCACCTCT	s	T	1	MLF2	Myeloid leukemia factor 2	161	1	41	8	0.254658	7.49372e-06	0.0343782
GATCTCTCGGACTGCGA	s	Th	4	MLL4	Myeloid/lymphoid or mixed-lineage leukemia 4	42	6	0	0	0	0.000260508	0.0620318
GATCCTGAACACTCCTT	s	T	1	MLLT1	Myeloid/lymphoid or mixed-lineage leukemia (trithorax homolog, Drosophila); translocated to, 1	91	21	0	0	0	5.64736e-07	0.0343782
GATCAGTGGGCACAGTT	s	T	1	MLLT11	Myeloid/lymphoid or mixed-lineage leukemia (trithorax homolog, Drosophila); translocated to, 11	156	7	65	64	0.416667	0.00162875	0.0718367
GATCAGCACTTGAATGG	s	Th	1	MLLT6	Myeloid/lymphoid or mixed-lineage leukemia (trithorax homolog, Drosophila); translocated to, 6	169	19	26	5	0.153846	1.5863e-08	0.0343782
GATCTAGGGTCCTGGGT	s	T	1	MMS19	MMS19 nucleotide excision repair homolog (S. cerevisiae)	33	9	0	0	0	0.00279045	0.0977861
GATCCTGAGCGGAGGTT	s	T	1	MOAP1	Modulator of apoptosis 1	564	9	277	21	0.491135	1.9728e-07	0.0343782
GATCTGCTGCGCCTGCC	s	T	1	MOBP	Myelin-associated oligodendrocyte basic protein	105	14	0	0	0	8.87942e-08	0.0343782
GATCCAGATGAGATACA	s	T	1	MOBP	Myelin-associated oligodendrocyte basic protein	111	33	0	0	0	3.53055e-08	0.0343782
GATCTGCTGTCAGTCTG	s	T	2	MOBP	Myelin-associated oligodendrocyte basic protein	111	14	0	0	0	3.53055e-08	0.0343782
GATCACTCTAAGTTTGG	s	Th	1	MOBP	Myelin-associated oligodendrocyte basic protein	59	2	0	0	0	2.0994e-05	0.0388462
GATCAGGCCAACCCCAA	s	Th	4	MOBP	Myelin-associated oligodendrocyte basic protein	42	6	0	0	0	0.000260508	0.0620318
GATCATCTGCTACAACT	s	T	4	MOG	Myelin oligodendrocyte glycoprotein	53	5	0	0	0	0.000155606	0.0435195
GATCCTTAGAAAAGGAG	s	Th	1	MPDU1	Mannose-P-dolichol utilization defect 1	33	9	0	0	0	0.00120832	0.0977861
GATCCCAGACTCCAAAG	s	Th	1	MPP2	Membrane protein, palmitoylated 2 (MAGUK p55 subfamily member 2)	87	12	21	3	0.241379	0.000657271	0.0613819
GATCAAGAGGAAAGAGA	s	Th	1	MRPL16	Mitochondrial ribosomal protein L16	48	12	0	0	0	9.46885e-05	0.0512997
GATCCTCCCAGCTCAGT	s	T	1	MRPL19	Mitochondrial ribosomal protein L19	70	7	0	0	0	1.47283e-05	0.0343782
GATCAAAAAGAGAGTGG	s	Th	1	MRPL37	Mitochondrial ribosomal protein L37	56	1	0	0	0	3.46402e-05	0.0406889
GATCTGACCGGCTTCAA	s	T	1	MRPL41	Mitochondrial ribosomal protein L41	276	21	48	3	0.173913	3.9508e-11	0.0343782
GATCAAGGCCCTTTGTT	s	Th	1	MRPL43	Mitochondrial ribosomal protein L43	94	6	5	5	0.0531915	1.48355e-06	0.0343782
GATCAGCGGTTTGAGTG	s	Th	1	MRPL48	Mitochondrial ribosomal protein L48	52	9	0	0	0	5.72305e-05	0.0435195
GATCCACGTGTGAGGGA	s	T	1	MRPS9	Mitochondrial ribosomal protein S9	184	22	59	17	0.320652	2.17871e-05	0.0343782
GATCTGAAGAGTCCCCC	s	T	1	MRVI1	Murine retrovirus integration site 1 homolog	46	5	0	0	0	0.000403622	0.0602665
GATCTACACTCTCGAGT	s	T	1	MSX1	Msh homeobox 1	45	10	0	0	0	0.000403622	0.0602665
GATCCTGCAGGAGTAAC	s	T	4	MTCH2	Mitochondrial carrier homolog 2 (C. elegans)	41	3	0	0	0	0.000651958	0.0699457
GATCTGTTGTCACGTGT	s	T	1	MTERFD2	MTERF domain containing 2	56	9	0	0	0	9.68567e-05	0.0406889
GATCTTCACCCTGGACG	s	T	1	MVD	Mevalonate (diphospho) decarboxylase	91	5	22	1	0.241758	0.000556507	0.0632403
GATCGACCTTTTCTGTT	s	Th	3	MYADM	Myeloid-associated differentiation marker	50	14	0	0	0	9.46885e-05	0.0503822
GATCCTTTGTCTACAGA	s	T	1	MYCBP2	MYC binding protein 2	56	6	0	0	0	9.68567e-05	0.0406889
GATCCTCAAACGATGCC	s	T	1	MYCN	V-myc myelocytomatosis viral related oncogene, neuroblastoma derived (avian)	33	1	0	0	0	0.00279045	0.0977861
GATCATTCCGCTTTTTC	s	Th	4	MYEF2	Myelin expression factor 2	42	3	0	0	0	0.000260508	0.0620318
GATCAGAAAAACTGAAG	s	Th	1	MYO18A	Myosin XVIIIA	70	1	5	5	0.0714286	4.51233e-05	0.0388462
GATCTGCATAGAAAATT	s	T	1	MYO5A	Myosin VA (heavy chain 12, myoxin)	48	4	0	0	0	0.000250387	0.0512997
GATCACGAGGTCAAGAC	s	Th	1	MYO6	Myosin VI	142	25	34	6	0.239437	8.44586e-06	0.0343782
GATCAAGAATCTGGAAA	s	T	2	MYO6	Myosin VI	35	0	0	0	0	0.00171353	0.0929818
GATCACCATCCAGAAGT	s	T	1	NACAD	NAC alpha domain containing	65	8	15	15	0.230769	0.00273147	0.0992275
GATCGTGAAGCCCCTCA	s	Th	1	NANS	N-acetylneuraminic acid synthase (sialic acid synthase)	37	1	0	0	0	0.000722659	0.073078
GATCAGAGAGAAAAGTG	s	Th	1	NAPB	N-ethylmaleimide-sensitive factor attachment protein, beta	506	40	113	39	0.22332	0	0.0343782
GATCCGCAAGGTCTTCC	s	T	3	NAPRT1	Nicotinate phosphoribosyltransferase domain containing 1	90	3	0	0	0	8.98015e-07	0.0343782
GATCAGAGAAAATACGG	s	Th	2	NARS	Asparaginyl-tRNA synthetase	39	9	0	0	0	0.000433378	0.0699457
GATCGTGCTGGCCTCTC	s	Th	4	NAT8L	N-acetyltransferase 8-like	67	12	0	0	0	4.70449e-06	0.0343782
GATCAATACTCTGCAGA	s	T	1	NCALD	Neurocalcin delta	80	16	0	0	0	3.62444e-06	0.0343782
GATCATGTTTTTCTACT	s	T	1	NCAM1	Neural cell adhesion molecule 1	41	10	0	0	0	0.000651958	0.0699457
GATCTTTCCCTTTTGGA	s	Th	1	NCAN	Neurocan	139	3	18	20	0.129496	1.23127e-07	0.0343782
GATCGCCAAGTTCAAAG	s	Th	1	NCDN	Neurochondrin	1203	104	174	188	0.144638	0	0.0343782
GATCCTGAGCCTCATCT	s	T	1	NDN	Necdin homolog (mouse)	129	2	15	15	0.116279	6.42438e-07	0.0343782
GATCGGGGCAAGAGGGG	s	T	1	NDRG1	N-myc downstream regulated gene 1	56	54	0	0	0	9.68567e-05	0.0406889
GATCCAGGTCATTCCTG	s	T	1	NDRG4	NDRG family member 4	229	37	110	12	0.480349	0.00075688	0.0613819
GATCCAGGCCATTCCTG	s	Th	1	NDRG4	NDRG family member 4	269	53	46	0	0.171004	3.43947e-12	0.0343782
GATCCCACCTTCAACAC	s	Th	1	NDUFA12	NADH dehydrogenase (ubiquinone) 1 alpha subcomplex, 12	128	29	21	23	0.164062	2.13404e-06	0.0343782
GATCCTCAGGGCCCCAG	s	T	1	NDUFA3	NADH dehydrogenase (ubiquinone) 1 alpha subcomplex, 3, 9kDa	81	12	0	0	0	2.27489e-06	0.0343782
GATCATTCTCCGAAAGC	s	Th	1	NDUFB5	NADH dehydrogenase (ubiquinone) 1 beta subcomplex, 5, 16kDa	137	23	13	4	0.0948905	2.06586e-08	0.0343782
GATCTGAGGAGGCTTCG	s	T	1	NDUFB8	NADH dehydrogenase (ubiquinone) 1 beta subcomplex, 8, 19kDa	574	4	208	12	0.362369	5.36238e-12	0.0343782
GATCTGTAGAGCAGAGA	s	Th	1	NECAP1	NECAP endocytosis associated 1	148	28	33	36	0.222973	1.54144e-06	0.0343782
GATCTACGGCAATGTGA	s	T	1	NEFL	Neurofilament, light polypeptide 68kDa	261	52	0	0	0	0	0.0343782
GATCGAAGTGGAGGAAA	s	Th	3	NEFL	Neurofilament, light polypeptide 68kDa	33	34	0	0	0	0.00120832	0.0977861
GATCCGAGAAGGAAGGC	s	T	3	NEFM	Neurofilament, medium polypeptide 150kDa	355	64	4	4	0.0112676	0	0.0343782
GATCGATGTTAAACGTC	s	Th	1	NEFM	Neurofilament, medium polypeptide 150kDa	55	12	0	0	0	3.46402e-05	0.0406889
GATCCAGGGATGAGGAT	s	T	1	NEIL2	Nei like 2 (E. coli)	66	13	6	6	0.0909091	0.000342769	0.043986
GATCACCAGCACCAGGG	s	Th	2	NELF	Nasal embryonic LHRH factor	47	8	0	0	0	0.000156916	0.0512997
GATCCTCCACCGCGGAA	s	T	1	NELF	Nasal embryonic LHRH factor	41	40	0	0	0	0.000651958	0.0699457
GATCATGGTGCCTCCTG	s	T	2	NEU1	Sialidase 1 (lysosomal sialidase)	33	32	0	0	0	0.00279045	0.0977861
GATCAGGCATCCAAATA	s	Th	1	NEUROD2	Neurogenic differentiation 2	62	17	0	0	0	1.27385e-05	0.0343782
GATCTGCTCACATTCGT	s	T	1	NEUROD6	Neurogenic differentiation 6	66	7	0	0	0	2.35457e-05	0.0343782
GATCTTTATTGTTCCTC	s	T	3	NF1	Neurofibromin 1 (neurofibromatosis, von Recklinghausen disease, Watson disease)	65	6	0	0	0	2.35457e-05	0.0343782
GATCCATAGTGTGCATG	s	T	1	NFIB	Nuclear factor I/B	113	24	15	15	0.132743	5.9388e-06	0.0343782
GATCGCCCGGAGCCCAC	s	Th	3	NFIC	Nuclear factor I/C (CCAAT-binding transcription factor)	41	11	0	0	0	0.000433378	0.0699457
GATCTGGCTTGGGGTGC	s	Th	1	NGEF	Neuronal guanine nucleotide exchange factor	489	6	148	11	0.302658	4.81837e-14	0.0343782
GATCCGTTTGCTGTGAA	s	T	1	NGFRAP1	Nerve growth factor receptor (TNFRSF16) associated protein 1	1708	23	1229	94	0.719555	2.49932e-06	0.0343782
GATCAGTGAACACTAAC	s	T	1	NGRN	Neugrin, neurite outgrowth associated	96	6	0	0	0	3.55346e-07	0.0343782
GATCGGACCGTTCATGC	s	Th	1	NIP30	NEFA-interacting nuclear protein NIP30	216	1	115	1	0.532407	0.00202138	0.0982213
GATCACCTTCCGATGGT	s	T	1	NIPA1	Non imprinted in Prader-Willi/Angelman syndrome 1	85	18	15	0	0.176471	0.000202545	0.0503822
GATCCAGACAAGTGGGA	s	T	1	NISCH	Nischarin	335	17	147	20	0.438806	7.4754e-06	0.0343782
GATCACGCGGCTGCTCA	s	Th	1	NKX6-2	NK6 homeobox 2	355	2	139	7	0.391549	8.16213e-08	0.0343782
GATCCCTAGGGATTTGT	s	Th	1	NLRP1	NLR family, pyrin domain containing 1	116	10	0	0	0	2.91741e-09	0.0343782
GATCAGGGGAGGGAGCA	s	Th	1	NMT1	N-myristoyltransferase 1	136	9	49	14	0.360294	0.000330909	0.0695388
GATCTTGCTTTTCCCTG	s	Th	3	NNAT	Neuronatin	298	1	61	10	0.204698	4.47664e-12	0.0343782
GATCTGCAGCTCTCAGA	s	T	1	NOC2L	Nucleolar complex associated 2 homolog (S. cerevisiae)	50	11	0	0	0	0.000250387	0.0503822
GATCCTTGGGGCTGAAA	s	Th	3	NOL5A	Nucleolar protein 5A (56kDa with KKE/D repeat)	37	11	0	0	0	0.000722659	0.073078
GATCAAGAAAGTGGGGG	s	Th	1	NOLC1	Nucleolar and coiled-body phosphoprotein 1	184	19	82	16	0.445652	0.000486662	0.0703981
GATCTACCCTGCCTGTA	s	Th	1	NONO	Non-POU domain containing, octamer-binding	81	16	0	0	0	6.48211e-07	0.0343782
GATCAACTCTCTGGGAA	s	T	1	NOS1AP	Nitric oxide synthase 1 (neuronal) adaptor protein	53	1	0	0	0	0.000155606	0.0435195
GATCTGTTGGAGAGAGA	s	Th	1	NPAS2	Neuronal PAS domain protein 2	87	3	23	2	0.264368	0.000657271	0.0706946
GATCAAGATGGAAAGAG	s	Th	3	NPAS3	Neuronal PAS domain protein 3	55	7	0	0	0	3.46402e-05	0.0406889
GATCCGCTCACTGACAC	s	T	1	NPC1	Niemann-Pick disease, type C1	186	11	59	13	0.317204	2.17871e-05	0.0343782
GATCTGAGGAGTCCTGT	s	T	1	NPEPPS	Aminopeptidase puromycin sensitive	43	15	0	0	0	0.000651958	0.0620318
GATCTGGAACAGCACGT	s	Th	1	NPLOC4	Nuclear protein localization 4 homolog (S. cerevisiae)	59	8	3	4	0.0508475	8.95585e-05	0.0444611
GATCAAAAGGACAAGAA	s	Th	1	NPM1	Nucleophosmin (nucleolar phosphoprotein B23, numatrin)	66	4	0	0	0	7.73758e-06	0.0343782
GATCTGCAGCCTTTTGG	s	T	3	NPTX1	Neuronal pentraxin I	505	17	137	34	0.271287	2.79776e-14	0.0343782
GATCACTTTGTCACCAG	s	Th	4	NPTX1	Neuronal pentraxin I	617	5	25	0	0.0405186	0	0.0343782
GATCTGTGTCATGGTTT	s	Th	1	NPTXR	Neuronal pentraxin receptor	187	6	67	13	0.358289	3.85875e-05	0.0388462
GATCCAGCCCAGAGACA	s	T	1	NPY	Neuropeptide Y	217	10	0	0	0	1.57652e-14	0.0343782
GATCAGCTTTGCTCCTG	s	T	1	NQO2	NAD(P)H dehydrogenase, quinone 2	46	9	0	0	0	0.000403622	0.0602665
GATCTGGGACGTCCACG	s	Th	1	NR1H2	Nuclear receptor subfamily 1, group H, member 2	37	36	0	0	0	0.000722659	0.073078
GATCTTCCAAGAGCAAG	s	T	1	NR2F2	Nuclear receptor subfamily 2, group F, member 2	93	14	15	15	0.16129	8.42082e-05	0.0388462
GATCTGCCCTCCTCTCT	s	T	5	NR2F2	Nuclear receptor subfamily 2, group F, member 2	86	7	0	0	0	1.42884e-06	0.0343782
GATCTCCTCTGGCCACT	s	Th	1	NRBP2	Nuclear receptor binding protein 2	183	1	87	31	0.47541	0.00125433	0.0927957
GATCCACCTGTCTCTTG	s	T	1	NRCAM	Neuronal cell adhesion molecule	153	11	28	29	0.183007	1.86837e-06	0.0343782
GATCCCGGCGCCAACGC	s	T	4	NRGN	Neurogranin (protein kinase C substrate, RC3)	144	11	0	0	0	3.58104e-10	0.0343782
GATCTCCGTGTGTGCAT	s	Th	1	NRGN	Neurogranin (protein kinase C substrate, RC3)	1328	23	0	0	0	0	0.0343782
GATCCTCAGGCGGCCCC	s	T	1	NRSN2	Neurensin 2	519	95	249	54	0.479769	2.16931e-07	0.0343782
GATCCGGGAGTCCAGCA	s	T	2	NRXN1	Neurexin 1	656	51	319	48	0.48628	1.11446e-08	0.0343782
GATCTTGCTCCCAGGTA	s	Th	1	NRXN1	Neurexin 1	141	17	15	7	0.106383	4.10502e-08	0.0343782
GATCAGTCCTGTCATCC	s	T	1	NSDHL	NAD(P) dependent steroid dehydrogenase-like	58	6	0	0	0	6.03743e-05	0.0388462
GATCTTGCCTCTTTCCT	s	Th	1	NSF	N-ethylmaleimide-sensitive factor	194	10	18	17	0.0927835	4.34057e-11	0.0343782
GATCAGTGAAGCCATGA	s	Th	1	NSL1	NSL1, MIND kinetochore complex component, homolog (S. cerevisiae)	100	9	3	4	0.03	1.45627e-07	0.0343782
GATCATACCCCCTTCCT	s	T	1	NT5DC3	5'-nucleotidase domain containing 3	118	6	7	7	0.059322	2.23874e-07	0.0343782
GATCCTACATCTGTTGG	s	T	1	NTAN1	N-terminal asparagine amidase	41	3	2	2	0.0487805	0.00267883	0.0967745
GATCTTTCCCAAAGGTG	s	Th	4	NTRK2	Neurotrophic tyrosine kinase, receptor, type 2	83	1	18	3	0.216867	0.00043648	0.0615627
GATCGACTGACTGCTTG	s	Th	1	NUAK1	NUAK family, SNF1-like kinase, 1	136	16	15	14	0.110294	6.56941e-08	0.0343782
GATCATAAAAATGTGCG	s	Th	1	NUCKS1	Nuclear casein kinase and cyclin-dependent kinase substrate 1	303	7	148	2	0.488449	4.5927e-05	0.0406889
GATCAACATCCGGAGAT	s	T	1	NUDC	Nuclear distribution gene C homolog (A. nidulans)	176	10	78	13	0.443182	0.00118047	0.0705252
GATCTGTCCCTCCCTCT	s	Th	1	NUDT3	Nudix (nucleoside diphosphate linked moiety X)-type motif 3	75	15	10	1	0.133333	8.99528e-05	0.0503822
GATCCCTAGCTTGTTTT	s	T	1	NUMB	Numb homolog (Drosophila)	35	4	0	0	0	0.00171353	0.0929818
GATCACCTTTGACTGAG	s	Th	3	NUP62	Nucleoporin 62kDa	44	2	0	0	0	0.000260508	0.0602665
GATCACAGACCACGAGT	s	Th	1	OAF	OAF homolog (Drosophila)	39	13	3	3	0.0769231	0.00182664	0.0967745
GATCAAGGAGGATGAGC	s	Th	1	OAT	Ornithine aminotransferase (gyrate atrophy)	173	14	0	0	0	2.81997e-13	0.0343782
GATCCCGGGCGGCGCGC	s	T	1	OAZ1	Ornithine decarboxylase antizyme 1	2503	70	2046	254	0.817419	0.000310308	0.0388462
GATCCTGGGTTTTTGTG	s	T	1	OCIAD1	OCIA domain containing 1	325	6	93	13	0.286154	2.36269e-09	0.0343782
GATCAAGCAGGAGGCAG	s	Th	1	OGDHL	Oxoglutarate dehydrogenase-like	75	21	0	0	0	1.74364e-06	0.0343782
GATCCTCCTTTGCATGC	s	Th	1	OLFM1	Olfactomedin 1	1056	9	307	17	0.29072	0	0.0343782
GATCACTAACTGGATGT	s	Th	4	OLFM1	Olfactomedin 1	50	5	0	0	0	9.46885e-05	0.0503822
GATCGCACCGCCCCTCG	s	Th	1	OLIG2	Oligodendrocyte lineage transcription factor 2	156	12	30	27	0.192308	2.57258e-07	0.0343782
GATCTGCATAACCAGTT	s	T	1	OMG	Oligodendrocyte myelin glycoprotein	41	20	0	0	0	0.000651958	0.0699457
GATCCGGCGGCTCCGTG	s	T	1	OPRL1	Opiate receptor-like 1	66	1	0	0	0	2.35457e-05	0.0343782
GATCTGCAGATGGGGCC	s	T	1	OPTN	Optineurin	110	8	0	0	0	5.59789e-08	0.0343782
GATCTTTTGAGTGGAGG	s	Th	1	OS9	Amplified in osteosarcoma	72	12	0	0	0	2.8629e-06	0.0343782
GATCCATTTGAATCCAG	s	T	4	OSBPL11	Oxysterol binding protein-like 11	50	2	0	0	0	0.000250387	0.0503822
GATCTGCAGGTTTGGGC	s	Th	1	OXR1	Oxidation resistance 1	223	19	98	9	0.439462	9.06506e-05	0.0444611
GATCCGAGCGACCATGG	s	T	1	P117	Hypothetical protein P117	106	9	37	10	0.349057	0.00239198	0.0971118
GATCGGCACGGGAGCAT	s	T	1	P2RY11	Purinergic receptor P2Y, G-protein coupled, 11	58	4	0	0	0	6.03743e-05	0.0388462
GATCAAAGTGGCTGCAG	s	Th	1	P4HA2	Procollagen-proline, 2-oxoglutarate 4-dioxygenase (proline 4-hydroxylase), alpha polypeptide II	53	11	0	0	0	5.72305e-05	0.0435195
GATCTCCGTTCCGCTCC	s	Th	1	PABPN1	Poly(A) binding protein, nuclear 1	420	29	274	56	0.652381	0.00201685	0.0947821
GATCATCTTGTTCCCCT	s	T	3	PACSIN1	Protein kinase C and casein kinase substrate in neurons 1	133	21	19	0	0.142857	1.23813e-06	0.0343782
GATCTTGTGGTCAAGAG	s	Th	1	PAIP2	Poly(A) binding protein interacting protein 2	256	4	79	4	0.308594	7.25739e-08	0.0343782
GATCGTGCTGCCTTTGT	s	Th	1	PAIP2B	Poly(A) binding protein interacting protein 2B	109	19	11	1	0.100917	1.48395e-06	0.0343782
GATCTGCCAAGGAGCTT	s	T	4	PAK3	P21 (CDKN1A)-activated kinase 3	108	26	19	11	0.175926	2.62642e-05	0.0388462
GATCAAAGAGCCAGGCT	s	Th	1	PAM	Peptidylglycine alpha-amidating monooxygenase	250	21	46	13	0.184	4.92353e-11	0.0343782
GATCCTGTTTGCGGGGG	s	Th	3	PAOX	Polyamine oxidase (exo-N4-amino)	41	1	0	0	0	0.000433378	0.0699457
GATCACGCAGAGCCTGG	s	Th	1	PAQR6	Progestin and adipoQ receptor family member VI	1320	63	428	8	0.324242	0	0.0343782
GATCCTCGAGGTCAATG	s	T	1	PARD6A	Par-6 partitioning defective 6 homolog alpha (C. elegans)	83	0	22	4	0.26506	0.00189828	0.0929818
GATCCTTCAGCTAACAT	s	T	1	PARP1	Poly (ADP-ribose) polymerase family, member 1	38	13	0	0	0	0.00105553	0.073078
GATCCTGGTTGCAGCTG	s	T	3	PCDH11X	Protocadherin 11 X-linked	37	2	0	0	0	0.00171353	0.073078
GATCCTCTGCGCAGGGA	s	T	1	PCDH8	Protocadherin 8	126	15	32	5	0.253968	0.000116987	0.0406889
GATCTGCCCAAAGAGGT	s	Th	2	PCK2	Phosphoenolpyruvate carboxykinase 2 (mitochondrial)	59	1	0	0	0	2.0994e-05	0.0388462
GATCTAAGCCACAGTGG	s	Th	1	PCP4L1	Purkinje cell protein 4 like 1	67	16	0	0	0	4.70449e-06	0.0343782
GATCAATACTGGGCAAG	s	T	4	PCSK2	Proprotein convertase subtilisin/kexin type 2	60	9	0	0	0	6.03743e-05	0.0388462
GATCCTAACTGAAGAGA	s	Th	1	PCSK2	Proprotein convertase subtilisin/kexin type 2	39	9	0	0	0	0.000433378	0.0699457
GATCCTGAATGGCACAG	s	T	3	PCTK3	PCTAIRE protein kinase 3	269	33	113	22	0.420074	3.4914e-05	0.0343782
GATCTTGTCTCCAATTA	s	Th	1	PDE4A	Phosphodiesterase 4A, cAMP-specific (phosphodiesterase E2 dunce homolog, Drosophila)	42	9	0	0	0	0.000260508	0.0620318
GATCCACACCTGACCCT	s	T	1	PDE4DIP	Phosphodiesterase 4D interacting protein (myomegalin)	134	33	30	18	0.223881	1.49668e-05	0.0343782
GATCCCCCACACGACCT	s	T	1	PDXK	Pyridoxal (pyridoxine, vitamin B6) kinase	295	88	139	88	0.471186	9.5792e-05	0.0388462
GATCCTCAGTAGAACAG	s	T	1	PDXP	Pyridoxal (pyridoxine, vitamin B6) phosphatase	422	33	39	5	0.0924171	0	0.0343782
GATCAAGGAGGGAGAAA	s	Th	1	PDYN	Prodynorphin	37	8	0	0	0	0.000722659	0.073078
GATCCGCAACCTGGACC	s	T	1	PDZD4	PDZ domain containing 4	476	59	169	69	0.355042	2.17796e-10	0.0343782
GATCCCCACCCCAATTC	s	Th	1	PEA15	Phosphoprotein enriched in astrocytes 15	202	54	77	22	0.381188	3.82329e-05	0.0406889
GATCGTTCTTCATGGGG	s	Th	1	PEBP1	Phosphatidylethanolamine binding protein 1	1489	59	779	110	0.52317	0	0.0343782
GATCTGTGCACTAGTCT	s	Th	1	PEG3	Paternally expressed 3	155	6	30	27	0.193548	2.57258e-07	0.0343782
GATCTACCGGCAGAAAG	s	Th	1	PEMT	Phosphatidylethanolamine N-methyltransferase	77	8	0	0	0	1.06276e-06	0.0343782
GATCGTCCCCCATGTGC	s	Th	1	PEX11B	Peroxisomal biogenesis factor 11B	125	24	25	23	0.2	8.52387e-06	0.0343782
GATCTTGGCCTCACGGT	s	Th	2	PFKL	Phosphofructokinase, liver	53	2	2	2	0.0377358	0.000243396	0.059695
GATCCTGAGCAGCAAGA	s	Th	4	PFKL	Phosphofructokinase, liver	41	1	0	0	0	0.000433378	0.0699457
GATCACTGCAAAACTCA	s	Th	1	PFKP	Phosphofructokinase, platelet	192	1	69	15	0.359375	1.86782e-05	0.0388462
GATCAGTGTCTTTTCAG	s	Th	1	PFN2	Profilin 2	466	13	197	38	0.422747	6.3684e-09	0.0343782
GATCAGCTCCTTGACCT	s	T	1	PGAM1	Phosphoglycerate mutase 1 (brain)	305	64	104	61	0.340984	1.62812e-07	0.0343782
GATCGTGTTTCCAAACA	s	T	1	PGBD5	PiggyBac transposable element derived 5	106	22	0	0	0	8.87942e-08	0.0343782
GATCAGATGTTGCTCAG	s	Th	1	PGM3	Phosphoglucomutase 3	41	8	0	0	0	0.000433378	0.0699457
GATCCTGCCTACTGAAG	s	Th	4	PH-4	Hypoxia-inducible factor prolyl 4-hydroxylase	34	11	0	0	0	0.00120832	0.0929818
GATCCCCAGCCAGTATA	s	T	1	PHC1	Polyhomeotic homolog 1 (Drosophila)	124	20	0	0	0	5.60679e-09	0.0343782
GATCAAGTAGTTTGGAC	s	Th	4	PHLDA1	Pleckstrin homology-like domain, family A, member 1	56	8	0	0	0	3.46402e-05	0.0406889
GATCAGCCTCAATTCAG	s	Th	1	PHTF2	Putative homeodomain transcription factor 2	48	6	0	0	0	9.46885e-05	0.0512997
GATCCCAGCTGCAAAAC	s	Th	1	PHYHIPL	Phytanoyl-CoA 2-hydroxylase interacting protein-like	395	28	175	24	0.443038	3.38352e-07	0.0343782
GATCCAGTACTATCAGA	s	Th	1	PI4KA	Phosphatidylinositol 4-kinase, catalytic, alpha	48	3	0	0	0	9.46885e-05	0.0512997
GATCGGTGCTTTGTGTA	s	T	1	PICALM	Phosphatidylinositol binding clathrin assembly protein	41	3	0	0	0	0.000651958	0.0699457
GATCCATCTGCTCGTGG	s	T	1	PIGQ	Phosphatidylinositol glycan anchor biosynthesis, class Q	93	30	6	5	0.0645161	8.70081e-06	0.0343782
GATCTGAAGATGGCAGT	s	Th	1	PIGZ	Phosphatidylinositol glycan anchor biosynthesis, class Z	59	24	0	0	0	2.0994e-05	0.0388462
GATCAGGGTGTCTCCTT	s	Th	1	PIH1D1	PIH1 domain containing 1	91	3	20	8	0.21978	0.000180433	0.0600848
GATCTGTGAATTGAGCT	s	Th	2	PIK3R1	Phosphoinositide-3-kinase, regulatory subunit 1 (p85 alpha)	230	19	39	4	0.169565	1.03537e-10	0.0343782
GATCAAGTCGGGAGAGG	s	Th	1	PIN1	Protein (peptidylprolyl cis/trans isomerase) NIMA-interacting 1	733	15	426	7	0.581173	4.80607e-07	0.0343782
GATCCAGGCCAAGGCAC	s	Th	1	PINK1	PTEN induced putative kinase 1	511	3	157	54	0.307241	2.64233e-14	0.0343782
GATCAGTTTTTGTGTTG	s	Th	1	PIP4K2A	Phosphatidylinositol-5-phosphate 4-kinase, type II, alpha	80	5	11	4	0.1375	0.000102517	0.0406889
GATCCCAAGAGAAGCCA	s	Th	1	PIR	Pirin (iron-binding nuclear protein)	56	8	3	0	0.0535714	0.000147559	0.0510659
GATCGGCCCCGGAAAAA	s	Th	1	PITPNC1	Phosphatidylinositol transfer protein, cytoplasmic 1	48	6	0	0	0	9.46885e-05	0.0512997
GATCCTTACATATGCCA	s	T	1	PITPNC1	Phosphatidylinositol transfer protein, cytoplasmic 1	32	3	0	0	0	0.00279045	0.0977861
GATCTCCAAGTGTCCTG	s	Th	2	PITPNM2	Phosphatidylinositol transfer protein, membrane-associated 2	39	0	0	0	0	0.000433378	0.0699457
GATCTGGATTTATGTAT	s	Th	1	PJA2	Praja 2, RING-H2 motif containing	34	7	0	0	0	0.00120832	0.0929818
GATCTTCCCGTGGCCCA	s	T	2	PKD1	Polycystic kidney disease 1 (autosomal dominant)	342	23	184	10	0.538012	0.000320283	0.0444611
GATCCACACGTGTGTGA	s	T	3	PKP4	Plakophilin 4	131	27	19	4	0.145038	1.23813e-06	0.0343782
GATCTGCCTGGGCAACA	s	T	4	PLA2G4C	Phospholipase A2, group IVC (cytosolic, calcium-independent)	106	31	0	0	0	8.87942e-08	0.0343782
GATCTGAAGGGTTTGGG	s	T	2	PLCB1	Phospholipase C, beta 1 (phosphoinositide-specific)	151	6	32	1	0.211921	4.6265e-06	0.0343782
GATCCTGGCACTACCTC	s	T	1	PLCB2	Phospholipase C, beta 2	51	3	4	4	0.0784314	0.000643588	0.0739636
GATCAGCCCCCAAAGAA	s	T	3	PLD3	Phospholipase D family, member 3	815	86	240	26	0.294479	0	0.0343782
GATCTGCCTCAATGGAA	s	Th	2	PLD3	Phospholipase D family, member 3	37	2	0	0	0	0.000722659	0.073078
GATCTTTTTGTGATTGC	s	T	1	PLEKHB2	Pleckstrin homology domain containing, family B (evectins) member 2	90	7	15	8	0.166667	0.000130663	0.0406889
GATCAAGAGCAACAAGC	s	Th	3	PLEKHG3	Pleckstrin homology domain containing, family G (with RhoGef domain) member 3	133	0	20	2	0.150376	3.10712e-07	0.0343782
GATCCCTGCCTACGCCC	s	Th	3	PLEKHG5	Pleckstrin homology domain containing, family G (with RhoGef domain) member 5	69	9	16	18	0.231884	0.00165385	0.094176
GATCAGGTGCCCGGCAC	s	Th	1	PLEKHM2	Pleckstrin homology domain containing, family M (with RUN domain) member 2	120	21	0	0	0	1.09793e-09	0.0343782
GATCACATAACAGAATG	s	Th	1	PLP1	Proteolipid protein 1 (Pelizaeus-Merzbacher disease, spastic paraplegia 2, uncomplicated)	1589	254	341	20	0.2146	0	0.0343782
GATCTAGCCTGCCCTGC	s	T	1	PMM1	Phosphomannomutase 1	134	7	0	0	0	1.41524e-09	0.0343782
GATCTTGCGGAAACGCG	s	Th	1	PMP22	Peripheral myelin protein 22	217	0	107	7	0.493088	0.000673598	0.0725022
GATCTATGATGTGGGCT	s	T	1	PNPLA6	Patatin-like phospholipase domain containing 6	239	39	59	5	0.246862	4.9541e-08	0.0343782
GATCCTGCAATCTGAAA	s	T	1	PNRC2	Proline-rich nuclear receptor coactivator 2	63	6	6	6	0.0952381	0.000543047	0.0505712
GATCAAGTGCCATAGCC	s	Th	1	POLR2C	Polymerase (RNA) II (DNA directed) polypeptide C, 33kDa	48	0	0	0	0	9.46885e-05	0.0512997
GATCACGCACGAAGTGG	s	Th	1	POLR2I	Polymerase (RNA) II (DNA directed) polypeptide I, 14.5kDa	384	23	154	5	0.401042	3.51292e-08	0.0343782
GATCAGGCAGGAGAAAA	s	Th	1	POLR3H	Polymerase (RNA) III (DNA directed) polypeptide H (22.9kD)	41	2	0	0	0	0.000433378	0.0699457
GATCGTGGAGGAGGGAC	s	Th	3	POLR3K	Polymerase (RNA) III (DNA directed) polypeptide K, 12.3 kDa	34	5	0	0	0	0.00120832	0.0929818
GATCGGTGGTGTGCACC	s	T	3	POM121	POM121 membrane glycoprotein (rat)	48	7	0	0	0	0.000250387	0.0512997
GATCGAAGGCGGTGCCC	s	Th	1	POR	P450 (cytochrome) oxidoreductase	98	17	0	0	0	3.37855e-08	0.0343782
GATCCTGATGCTGCCAG	s	T	1	PPA1	Pyrophosphatase (inorganic) 1	596	2	353	25	0.592282	2.61444e-05	0.0343782
GATCCAGATTGGTCAAA	s	T	1	PPAP2A	Phosphatidic acid phosphatase type 2A	83	13	13	13	0.156627	0.000313627	0.043986
GATCATGATGGCCTTCT	s	T	2	PPAP2B	Phosphatidic acid phosphatase type 2B	56	2	0	0	0	9.68567e-05	0.0406889
GATCAACCTGGAGAAGG	s	T	2	PPFIA2	Protein tyrosine phosphatase, receptor type, f polypeptide (PTPRF), interacting protein (liprin), alpha 2	78	19	13	13	0.166667	0.000485035	0.0512997
GATCCCATCCTTAGCCA	s	Th	1	PPME1	Protein phosphatase methylesterase 1	311	6	69	2	0.221865	4.64251e-12	0.0343782
GATCCTTTTCTACCCAC	s	Th	1	PPP1R1B	Protein phosphatase 1, regulatory (inhibitor) subunit 1B (dopamine and cAMP regulated phosphoprotein, DARPP-32)	123	12	2	2	0.0162602	2.91313e-09	0.0343782
GATCAGCAGAGGCTTAA	s	Th	4	PPP1R3F	Protein phosphatase 1, regulatory (inhibitor) subunit 3F	33	4	0	0	0	0.00120832	0.0977861
GATCCAGATGACCGTGG	s	T	1	PPP2CA	Protein phosphatase 2 (formerly 2A), catalytic subunit, alpha isoform	549	60	312	34	0.568306	1.6443e-05	0.0343782
GATCGGGCCGCCATGGA	s	Th	4	PPP2CB	Protein phosphatase 2 (formerly 2A), catalytic subunit, beta isoform	48	0	0	0	0	9.46885e-05	0.0512997
GATCAGTTTGGACTCTG	s	Th	1	PPP2R2C	Protein phosphatase 2 (formerly 2A), regulatory subunit B, gamma isoform	100	22	10	3	0.1	1.94278e-06	0.0343782
GATCCTGCACACGGCCT	s	T	4	PPP2R2C	Protein phosphatase 2 (formerly 2A), regulatory subunit B, gamma isoform	121	17	0	0	0	8.87714e-09	0.0343782
GATCCCGGCCCCTGCCA	s	Th	1	PPP2R2C	Protein phosphatase 2 (formerly 2A), regulatory subunit B, gamma isoform	41	5	0	0	0	0.000433378	0.0699457
GATCCTGCACACAGCCT	s	T	1	PPP2R2D	Protein phosphatase 2, regulatory subunit B, delta isoform	100	33	2	2	0.02	9.37302e-07	0.0343782
GATCCGGTGATGGTCTG	s	T	1	PPP2R4	Protein phosphatase 2A activator, regulatory subunit 4	377	30	136	2	0.360743	2.30744e-08	0.0343782
GATCTGTTTTTTCATCG	s	Th	1	PPP2R5C	Protein phosphatase 2, regulatory subunit B', gamma isoform	41	1	0	0	0	0.000433378	0.0699457
GATCTATAATGCCCTGA	s	Th	1	PPP2R5D	Protein phosphatase 2, regulatory subunit B', delta isoform	70	7	10	3	0.142857	0.000145037	0.059695
GATCTGAGGGGTGGTGC	s	T	1	PPP3CA	Protein phosphatase 3 (formerly 2B), catalytic subunit, alpha isoform	71	69	0	0	0	9.22164e-06	0.0343782
GATCAGCTCTGAGGTGC	s	Th	1	PPP4R1	Protein phosphatase 4, regulatory subunit 1	66	5	7	6	0.106061	0.000119943	0.0545859
GATCCAATTCCAGTAAA	s	T	1	PPP4R2	Protein phosphatase 4, regulatory subunit 2	33	12	0	0	0	0.00279045	0.0977861
GATCCCCTTCCTTCTGG	s	T	1	PQLC1	PQ loop repeat containing 1	186	36	54	4	0.290323	1.07736e-05	0.0343782
GATCAGCCAGGAGCCGA	s	Th	4	PRDX5	Peroxiredoxin 5	59	7	0	0	0	2.0994e-05	0.0388462
GATCGTGTAACTTTAGC	s	T	1	PREPL	Prolyl endopeptidase-like	241	5	13	9	0.0539419	1.54765e-13	0.0343782
GATCCGTGCCCTGTAAA	s	T	1	PRICKLE2	Prickle homolog 2 (Drosophila)	211	10	0	0	0	3.93019e-14	0.0343782
GATCTCAGCCTCAGTTC	s	Th	1	PRKACB	Protein kinase, cAMP-dependent, catalytic, beta	447	0	75	4	0.167785	0	0.0343782
GATCCCGCAGTGATGAC	s	T	1	PRKAR1B	Protein kinase, cAMP-dependent, regulatory, type I, beta	754	33	505	37	0.669761	0.000202029	0.0406889
GATCAGCAGCCAATATG	s	T	1	PRKAR2B	Protein kinase, cAMP-dependent, regulatory, type II, beta	80	6	0	0	0	3.62444e-06	0.0343782
GATCTGATTTCTCCACA	s	Th	1	PRKCB1	Protein kinase C, beta 1	166	22	0	0	0	1.2077e-12	0.0343782
GATCCTTAACAGCTAGT	s	Th	5	PRKCB1	Protein kinase C, beta 1	45	3	0	0	0	0.000156916	0.0602665
GATCTTTCCAGCCCCAC	s	T	1	PRKCE	Protein kinase C, epsilon	191	33	0	0	0	6.01963e-13	0.0343782
GATCCTGCACCCCAGCA	s	Th	1	PRKCG	Protein kinase C, gamma	209	1	0	0	0	1.33227e-15	0.0343782
GATCCCCCACCCAAAAA	s	Th	1	PRKCSH	Protein kinase C substrate 80K-H	277	17	0	0	0	0	0.0343782
GATCTAGAGACCCTGAG	s	T	1	PRMT2	Protein arginine methyltransferase 2	63	3	0	0	0	3.76817e-05	0.0343782
GATCTGCCGTGCCGTCC	s	Th	1	PRMT8	Protein arginine methyltransferase 8	53	20	8	6	0.150943	0.00250578	0.0937951
GATCCCGCAGGGCAACA	s	Th	1	ProSAPiP1	ProSAPiP1 protein	403	17	108	5	0.26799	4.65628e-13	0.0343782
GATCCTCTAACACTGTA	s	T	1	PRPS2	Phosphoribosyl pyrophosphate synthetase 2	38	13	0	0	0	0.00105553	0.073078
GATCCCACCTCACTTCC	s	Th	3	PRR18	Proline rich region 18	103	3	10	3	0.0970874	1.20166e-06	0.0343782
GATCTGTGTGTGAGTGT	s	Th	1	PRRT1	Proline-rich transmembrane protein 1	159	12	16	2	0.100629	2.42471e-09	0.0343782
GATCTCCCCGAGGTAGC	s	Th	1	PRRT2	Proline-rich transmembrane protein 2	325	20	44	8	0.135385	1.11022e-15	0.0343782
GATCAGCCTCCTGGTCT	s	T	1	PRRT3	Proline-rich transmembrane protein 3	91	1	0	0	0	5.64736e-07	0.0343782
GATCAAACTCTCCTCAC	s	Th	1	PRSS3	Protease, serine, 3 (mesotrypsin)	78	6	15	16	0.192308	0.000432636	0.0615627
GATCAGGGACCCTCCCC	s	Th	1	PSAP	Prosaposin (variant Gaucher disease and variant metachromatic leukodystrophy)	1012	124	472	29	0.466403	6.21725e-15	0.0343782
GATCCTTCCTTCGTGTG	s	T	2	PSAP	Prosaposin (variant Gaucher disease and variant metachromatic leukodystrophy)	45	3	6	2	0.133333	0.00542857	0.0982267
GATCACTCGCATCAATG	s	Th	1	PSD	Pleckstrin and Sec7 domain containing	62	7	2	2	0.0322581	5.44116e-05	0.0406889
GATCAGCTGAAGTGTGT	s	Th	1	PSD2	Pleckstrin and Sec7 domain containing 2	64	18	5	5	0.078125	0.000119943	0.0505712
GATCAGAGCTGTTAGGT	s	Th	1	PSD3	Pleckstrin and Sec7 domain containing 3	86	23	0	0	0	2.41607e-07	0.0343782
GATCACCTGTTTGAAAC	s	Th	1	PSMB3	Proteasome (prosome, macropain) subunit, beta type, 3	52	6	0	0	0	5.72305e-05	0.0435195
GATCTCTAAGTGACCAC	s	Th	1	PSMD2	Proteasome (prosome, macropain) 26S subunit, non-ATPase, 2	203	16	92	24	0.453202	0.000314049	0.0613819
GATCAGCCTCTCCTATT	s	Th	1	PSMD3	Proteasome (prosome, macropain) 26S subunit, non-ATPase, 3	95	5	28	26	0.294737	0.00088189	0.0720395
GATCCCGGCCAGCCAGG	s	Th	1	PTGDS	Prostaglandin D2 synthase 21kDa (brain)	7483	37	3366	72	0.44982	0	0.0343782
GATCATTCTGCCCCTTG	s	Th	1	PTGES2	Prostaglandin E synthase 2	131	2	16	5	0.122137	1.68019e-07	0.0343782
GATCCAAAATGTGGCGT	s	T	1	PTK2	PTK2 protein tyrosine kinase 2	88	25	15	4	0.170455	0.000130663	0.043986
GATCGAGGGCACCCAGA	s	Th	1	PTK2B	PTK2B protein tyrosine kinase 2 beta	172	9	25	23	0.145349	1.0051e-08	0.0343782
GATCATTAAAAATGGCT	s	Th	1	PTMA	Prothymosin, alpha (gene sequence 28)	34	1	0	0	0	0.00120832	0.0929818
GATCCAAGTTGTAGATG	s	T	4	PTP4A2	Protein tyrosine phosphatase type IVA, member 2	60	16	6	5	0.1	0.000860484	0.0517904
GATCCGCCGACGACTGC	s	Th	3	PTPRE	Protein tyrosine phosphatase, receptor type, E	69	4	8	4	0.115942	0.000233714	0.0508427
GATCACCTGCGGAACCG	s	Th	1	PTPRN	Protein tyrosine phosphatase, receptor type, N	197	35	54	1	0.274112	8.35506e-07	0.0343782
GATCCTGAGCTAGCCCA	s	T	2	PTPRT	Protein tyrosine phosphatase, receptor type, T	53	1	0	0	0	0.000155606	0.0435195
GATCAAAGCTGTCATGT	s	Th	1	PUM2	Pumilio homolog 2 (Drosophila)	155	23	36	4	0.232258	1.54858e-06	0.0343782
GATCTGCAGCTGAAGCC	s	T	1	PYCR2	Pyrroline-5-carboxylate reductase family, member 2	37	9	0	0	0	0.00171353	0.073078
GATCGCTTTTGTGACTG	s	Th	1	QDPR	Quinoid dihydropteridine reductase	509	4	243	17	0.477407	6.34016e-08	0.0343782
GATCCAGATTGCCATGA	s	T	1	QRICH2	Glutamine rich 2	51	17	0	0	0	0.000155606	0.0503822
GATCAGGCCCCACTTAC	s	Th	1	RAB11FIP4	RAB11 family interacting protein 4 (class II)	127	22	0	0	0	4.13689e-10	0.0343782
GATCAGGCAGGGTGCCA	s	Th	1	RAB15	RAB15, member RAS onocogene family	178	0	21	0	0.117978	1.38756e-09	0.0343782
GATCCACGAGTACGCCC	s	T	1	RAB26	RAB26, member RAS oncogene family	184	16	54	3	0.293478	1.07736e-05	0.0343782
GATCTGTTTTGTCTAGT	s	T	1	RAB27B	RAB27B, member RAS oncogene family	103	3	35	8	0.339806	0.00343542	0.0937694
GATCAGGAATCAAACCA	s	T	1	RAB3GAP1	RAB3 GTPase activating protein subunit 1 (catalytic)	45	3	0	0	0	0.000403622	0.0602665
GATCCCGGGTGGTCAAC	s	Th	3	RAB4B	RAB4B, member RAS oncogene family	150	21	61	3	0.406667	0.000822977	0.0699457
GATCCCACTGAGCACCT	s	Th	1	RAB6A	RAB6A, member RAS oncogene family	114	2	31	1	0.27193	0.000161439	0.0508427
GATCAAAGACCATACAC	s	Th	1	RAB6IP1	RAB6 interacting protein 1	89	5	0	0	0	1.47633e-07	0.0343782
GATCATTTGATTCAGAC	s	Th	1	RAB9A	RAB9A, member RAS oncogene family	50	17	0	0	0	9.46885e-05	0.0503822
GATCTGACAGTGCTCTG	s	Th	1	RABGGTA	Rab geranylgeranyltransferase, alpha subunit	73	7	0	0	0	1.74364e-06	0.0343782
GATCACAGGAACAGCAG	s	Th	3	RABL2A	RAB, member of RAS oncogene family-like 2A	120	6	44	2	0.366667	0.00112197	0.092717
GATCATGCCGAAAAAGT	s	T	1	RANBP1	RAN binding protein 1	98	4	0	0	0	2.2371e-07	0.0343782
GATCAGGGAAGCTGCTG	s	Th	1	RAP1GAP	RAP1 GTPase activating protein	439	42	128	0	0.291572	3.37508e-13	0.0343782
GATCCCTCATGGAACCA	s	T	3	RAPGEF3	Rap guanine nucleotide exchange factor (GEF) 3	129	5	15	3	0.116279	6.42438e-07	0.0343782
GATCTGCCTTTGTTCTC	s	T	1	RAPGEF4	Rap guanine nucleotide exchange factor (GEF) 4	300	20	9	2	0.03	0	0.0343782
GATCGTGCCCACGAGGA	s	Th	3	RASAL1	RAS protein activator like 1 (GAP1 like)	180	5	38	5	0.211111	1.18347e-07	0.0343782
GATCCGCCCCCAGCACT	s	T	1	RASD1	RAS, dexamethasone-induced 1	304	39	48	47	0.157895	8.88178e-13	0.0343782
GATCACCTCGTCCATGA	s	Th	3	RASGRF1	Ras protein-specific guanine nucleotide-releasing factor 1	42	16	2	2	0.047619	0.00110102	0.092136
GATCGCCCAACTTCACT	s	T	1	RASL10A	RAS-like, family 10, member A	80	27	19	19	0.2375	0.00123003	0.0742493
GATCCGACAACAGGGCT	s	T	3	RBM6	RNA binding motif protein 6	46	9	6	2	0.130435	0.00542857	0.0982267
GATCATGTTGCTGGCTT	s	T	1	RBM9	RNA binding motif protein 9	70	4	0	0	0	1.47283e-05	0.0343782
GATCAAACAGGGTGGAT	s	Th	3	RBM9	RNA binding motif protein 9	33	32	0	0	0	0.00120832	0.0977861
GATCCACATCCAGCAGC	s	T	1	RBP7	Retinol binding protein 7, cellular	61	1	0	0	0	3.76817e-05	0.0388462
GATCAGGAATGGTGTGG	s	Th	1	RDH14	Retinol dehydrogenase 14 (all-trans/9-cis/11-cis)	58	0	5	5	0.0862069	0.000319069	0.0606868
GATCCTCACCCACTCCC	s	T	1	RECQL5	RecQ protein-like 5	32	10	0	0	0	0.00279045	0.0977861
GATCAACAACTGCTACT	s	Th	1	REEP5	Receptor accessory protein 5	195	26	38	8	0.194872	1.34804e-08	0.0343782
GATCACCAGGTGTCTCT	s	Th	1	RELL2	RELT-like 2	55	12	0	0	0	3.46402e-05	0.0406889
GATCCAGGGTGACTGGT	s	T	2	RFPL1S	Ret finger protein-like 1 antisense	105	12	32	5	0.304762	0.00120093	0.0706946
GATCTTACCAACTGTTC	s	Th	1	RFX5	Regulatory factor X, 5 (influences HLA class II expression)	34	7	0	0	0	0.00120832	0.0929818
GATCCCCTTGGCCTGTC	s	Th	4	RGP1	RGP1 retrograde golgi transport homolog (S. cerevisiae)	45	3	0	0	0	0.000156916	0.0602665
GATCCAAACTGTGTTGT	s	T	1	RGPD5	RANBP2-like and GRIP domain containing 5	70	19	2	2	0.0285714	6.13246e-05	0.0343782
GATCTGTACATATCTGG	s	Th	1	RGS12	Regulator of G-protein signaling 12	34	1	0	0	0	0.00120832	0.0929818
GATCATCAGTACTGTTG	s	T	1	RGS2	Regulator of G-protein signaling 2, 24kDa	63	16	0	0	0	3.76817e-05	0.0343782
GATCAAGGTGCTCTTCT	s	Th	3	RGS4	Regulator of G-protein signaling 4	142	31	13	4	0.0915493	7.96819e-09	0.0343782
GATCAACTCTTCCAACT	s	T	1	RGS5	Regulator of G-protein signaling 5	121	16	22	1	0.181818	1.25875e-05	0.0343782
GATCACGGACTCATCGG	s	Th	1	RGS6	Regulator of G-protein signaling 6	47	8	0	0	0	0.000156916	0.0512997
GATCCAAAAATCCCTCC	s	T	1	RHOC	Ras homolog gene family, member C	80	10	0	0	0	3.62444e-06	0.0343782
GATCCACGCTGTGCGCT	s	T	4	RHOG	Ras homolog gene family, member G (rho G)	48	7	0	0	0	0.000250387	0.0512997
GATCCGCCCTGTTCTGC	s	Th	1	RILP	Rab interacting lysosomal protein	33	9	0	0	0	0.00120832	0.0977861
GATCCAACCTTGGCCCC	s	T	3	RIMS2	Regulating synaptic membrane exocytosis 2	168	15	0	0	0	1.46165e-11	0.0343782
GATCTGGAACAGTTCCG	s	Th	1	RIT2	Ras-like without CAAX 2	47	8	2	2	0.0425532	0.000664762	0.0693882
GATCCTCTCCTCTCCTG	s	T	1	RLTPR	RGD, leucine-rich repeat, tropomodulin and proline-rich containing protein	96	13	11	3	0.114583	1.81788e-05	0.0343782
GATCCCCTCTCTGAAGA	s	T	2	RNF10	Ring finger protein 10	37	12	0	0	0	0.00171353	0.073078
GATCCTTCAGTGGAGTG	s	T	1	RNF121	Ring finger protein 121	55	6	0	0	0	9.68567e-05	0.0406889
GATCATCAGAGCCACAG	s	T	1	RNF130	Ring finger protein 130	382	68	223	21	0.58377	0.000619808	0.0606306
GATCCTCATCTCCATGG	s	T	4	RNF187	Ring finger protein 187	37	12	0	0	0	0.00171353	0.073078
GATCATTGTCAACCAGG	s	Th	1	RNF208	Ring finger protein 208	108	5	28	9	0.259259	0.000170274	0.0508427
GATCTGCATTCCGACTG	s	T	2	RNF213	Ring finger protein 213	75	2	19	3	0.253333	0.00186867	0.0978283
GATCCAAAAGCCAGTCT	s	T	1	RNF26	Ring finger protein 26	110	24	30	4	0.272727	0.000383067	0.0517904
GATCTTCAAAGGTGGGC	s	T	1	RNF5	Ring finger protein 5	236	43	82	6	0.347458	5.40489e-06	0.0343782
GATCGAGTTCACTCCCC	s	Th	2	RNPC3	RNA-binding region (RNP1, RRM) containing 3	98	1	8	9	0.0816327	1.94278e-06	0.0343782
GATCGGGGTCAGGCAAA	s	Th	1	RORA	RAR-related orphan receptor A	36	0	0	0	0	0.000722659	0.0929818
GATCTTCATGAGGGAAA	s	Th	3	RP1-27O5.1	Zinc finger and BTB domain containing 8-like	42	6	0	0	0	0.000260508	0.0620318
GATCCACATCTCAAAGA	s	T	1	RPL10	Ribosomal protein L10	251	5	141	144	0.561753	0.00301542	0.0967551
GATCCTGGTGTCGCCAT	s	Th	1	RPL10	Ribosomal protein L10	33	9	0	0	0	0.00120832	0.0977861
GATCAAGCAGATTCCAC	s	Th	1	RPL10A	Ribosomal protein L10a	476	3	238	16	0.5	7.12493e-07	0.0343782
GATCAGGGCAGAGGCAG	s	Th	5	RPL12	Ribosomal protein L12	34	8	0	0	0	0.00120832	0.0929818
GATCTGCGCGACCCTGG	s	Th	4	RPL3	Ribosomal protein L3	34	11	0	0	0	0.00120832	0.0929818
GATCTGTGATTGAAAAC	s	T	1	RPL31	Ribosomal protein L31	32	16	0	0	0	0.00279045	0.0977861
GATCCCAGCTACTTTGG	s	Th	5	RPL37A	Ribosomal protein L37a	37	1	0	0	0	0.000722659	0.073078
GATCGGGTAGCTCAAAA	s	T	1	RPL5	Ribosomal protein L5	204	43	0	0	0	9.74776e-14	0.0343782
GATCCACTATTTTCTGC	s	T	1	RPL5	Ribosomal protein L5	58	4	0	0	0	6.03743e-05	0.0388462
GATCTGCCATGTATTCC	s	T	3	RPL6	Ribosomal protein L6	60	14	6	6	0.1	0.000860484	0.0517904
GATCATCCTCACTGGAC	s	T	2	RPL6	Ribosomal protein L6	40	12	0	0	0	0.00105553	0.0699457
GATCATTAGGGGAAAGA	s	Th	5	RPL7L1	Ribosomal protein L7-like 1	42	9	0	0	0	0.000260508	0.0620318
GATCCGTATCGGTTTAA	s	T	1	RPL8	Ribosomal protein L8	73	70	0	0	0	9.22164e-06	0.0343782
GATCTAAGAGTTACCTG	s	Th	1	RPL9	Ribosomal protein L9	598	13	385	249	0.643813	0.000158964	0.0444611
GATCTTGCGTTTGGAAA	s	Th	1	RPRML	Reprimo-like	36	9	0	0	0	0.000722659	0.0929818
GATCCCTCTGTTCGGGC	s	T	1	RPS19BP1	Ribosomal protein S19 binding protein 1	41	23	0	0	0	0.000651958	0.0699457
GATCAGAGTCGGAAAAA	s	Th	1	RPS6	Ribosomal protein S6	44	8	0	0	0	0.000260508	0.0602665
GATCTCAGGCTTCCTGA	s	Th	1	RPS6KA2	Ribosomal protein S6 kinase, 90kDa, polypeptide 2	48	10	0	0	0	9.46885e-05	0.0512997
GATCCCCAAGGGACTGT	s	T	1	RPS6KA4	Ribosomal protein S6 kinase, 90kDa, polypeptide 4	43	8	0	0	0	0.000651958	0.0620318
GATCCATCTGAGATGCA	s	T	1	RPS6KA5	Ribosomal protein S6 kinase, 90kDa, polypeptide 5	60	22	0	0	0	6.03743e-05	0.0388462
GATCCTTCCCTGTTCCC	s	Th	1	RQCD1	RCD1 required for cell differentiation1 homolog (S. pombe)	42	3	2	2	0.047619	0.00110102	0.092136
GATCAACATTCGCAATG	s	T	1	RRAGA	Ras-related GTP binding A	105	6	0	0	0	8.87942e-08	0.0343782
GATCCCGCCTGCGGCAG	s	Th	4	RSPO3	R-spondin 3 homolog (Xenopus laevis)	33	6	0	0	0	0.00120832	0.0977861
GATCATCGCTTGGTAAA	s	T	1	RTCD1	RNA terminal phosphate cyclase domain 1	80	3	7	8	0.0875	5.45157e-05	0.0388462
GATCACCCTTTCTCAGG	s	Th	1	RTN1	Reticulon 1	2204	19	463	3	0.210073	0	0.0343782
GATCTTTGTGCCACACA	s	Th	1	RTN3	Reticulon 3	972	28	418	4	0.430041	2.22045e-16	0.0343782
GATCCAAGCAAAACTCC	s	Th	1	RTN3	Reticulon 3	433	8	146	33	0.337182	4.05691e-11	0.0343782
GATCATCAGAGGCTGAA	s	T	5	RTN4RL1	Reticulon 4 receptor-like 1	45	7	0	0	0	0.000403622	0.0602665
GATCCCAAAACATCATT	s	T	3	RUFY3	RUN and FYVE domain containing 3	71	2	0	0	0	9.22164e-06	0.0343782
GATCTCGTCTGCTCACC	s	Th	1	RUNDC3A	RUN domain containing 3A	383	27	133	1	0.347258	1.10383e-09	0.0343782
GATCTTCTTTGAGACAA	s	Th	1	RUNDC3A	RUN domain containing 3A	94	3	10	11	0.106383	5.07578e-06	0.0343782
GATCACACTGCTGCAAG	s	T	1	RUSC1	RUN and SH3 domain containing 1	106	18	13	13	0.122642	1.44107e-05	0.0343782
GATCATCCCTGGAGTGC	s	T	4	RUVBL2	RuvB-like 2 (E. coli)	45	7	0	0	0	0.000403622	0.0602665
GATCATGAGTGCTTTGA	s	T	1	RWDD4A	RWD domain containing 4A	78	12	9	9	0.115385	0.000172356	0.0435195
GATCATCGACGCTTTTG	s	T	1	RYR1	Ryanodine receptor 1 (skeletal)	41	3	0	0	0	0.000651958	0.0699457
GATCCTTGCCTCCAACG	s	Th	2	S100B	S100 calcium binding protein B	39	3	0	0	0	0.000433378	0.0699457
GATCACACCATCGCAAC	s	Th	4	SAA1	Serum amyloid A1	37	17	0	0	0	0.000722659	0.073078
GATCATTTGGAACAGGA	s	Th	1	SALL2	Sal-like 2 (Drosophila)	39	3	2	2	0.0512821	0.00182664	0.0967745
GATCTCTGCTGAGGCCC	s	T	3	SAMD4B	Sterile alpha motif domain containing 4B	50	2	0	0	0	0.000250387	0.0503822
GATCTACACTTGGATGG	s	T	1	SAP18	Sin3A-associated protein, 18kDa	217	27	93	2	0.428571	0.000163247	0.0444611
GATCTGAGAGGCAGTAA	s	Th	1	SAP18	Sin3A-associated protein, 18kDa	44	2	0	0	0	0.000260508	0.0602665
GATCTGTTCCAGCTGCA	s	Th	1	SAP30L	SAP30-like	92	2	25	4	0.271739	0.000626203	0.0703295
GATCATGCCCCTGTACT	s	T	3	SAR1A	SAR1 gene homolog A (S. cerevisiae)	41	7	0	0	0	0.000651958	0.0699457
GATCTCAGAGCCTGCCC	s	Th	1	SARS	Seryl-tRNA synthetase	119	14	0	0	0	1.78944e-09	0.0343782
GATCCTCTCCTCCAGAA	s	T	3	SASH1	SAM and SH3 domain containing 1	35	4	0	0	0	0.00171353	0.0929818
GATCCAGAGAAGGCTGG	s	T	2	SCAMP2	Secretory carrier membrane protein 2	90	7	28	6	0.311111	0.00391471	0.0937951
GATCTGATGTGTCTGTT	s	Th	1	SCCPDH	Saccharopine dehydrogenase (putative)	36	3	0	0	0	0.000722659	0.0929818
GATCCTTCAGCACAGGA	s	T	1	SCD	Stearoyl-CoA desaturase (delta-9-desaturase)	747	3	143	21	0.191432	0	0.0343782
GATCAAGAGTCCGGATT	s	Th	5	SCD	Stearoyl-CoA desaturase (delta-9-desaturase)	42	9	0	0	0	0.000260508	0.0620318
GATCATTATGTAGTTTC	s	Th	1	SCD5	Stearoyl-CoA desaturase 5	48	0	0	0	0	9.46885e-05	0.0512997
GATCAGGGCTTTGGAGT	s	Th	4	SCG2	Secretogranin II (chromogranin C)	58	56	0	0	0	2.0994e-05	0.0388462
GATCTGTTAATGAAAGT	s	Th	1	SCG2	Secretogranin II (chromogranin C)	52	0	0	0	0	5.72305e-05	0.0435195
GATCCTGCAGCCGCCCA	s	Th	4	SCG3	Secretogranin III	100	0	33	1	0.33	0.00120338	0.0926617
GATCTATCCCTGTCTCA	s	Th	1	SCGN	Secretagogin, EF-hand calcium binding protein	52	3	0	0	0	5.72305e-05	0.0435195
GATCGCTGCCGCCACGG	s	Th	1	SCN1B	Sodium channel, voltage-gated, type I, beta	200	2	82	4	0.41	9.38905e-05	0.0444611
GATCCATGTTTCTCTCT	s	T	1	SCN2B	Sodium channel, voltage-gated, type II, beta	241	8	41	10	0.170124	3.81959e-10	0.0343782
GATCTTCTTTTGGGAGG	s	T	1	SDC2	Syndecan 2	37	11	0	0	0	0.00171353	0.073078
GATCAATGGTGAAAACT	s	T	1	SDCBP	Syndecan binding protein (syntenin)	45	0	0	0	0	0.000403622	0.0602665
GATCAGGATTCTGTTGG	s	Th	3	SDCCAG1	Serologically defined colon cancer antigen 1	122	7	26	5	0.213115	1.32252e-05	0.0343782
GATCACGAAAACAGATT	s	Th	3	SDCCAG1	Serologically defined colon cancer antigen 1	50	5	0	0	0	9.46885e-05	0.0503822
GATCCCTCCCTCCCTCC	s	T	4	SDHB	Succinate dehydrogenase complex, subunit B, iron sulfur (Ip)	8385	916	5468	369	0.652117	0	0.0343782
GATCTGTGCTCTCCTAG	s	Th	1	SDS	Serine dehydratase	39	15	0	0	0	0.000433378	0.0699457
GATCACTTGCTCCAACC	s	Th	4	SEC14L5	SEC14-like 5 (S. cerevisiae)	178	3	30	4	0.168539	1.1147e-08	0.0343782
GATCTATTGCCTTGGCT	s	T	1	SEC22A	SEC22 vesicle trafficking protein homolog A (S. cerevisiae)	56	18	0	0	0	9.68567e-05	0.0406889
GATCACTTGAAGAAACT	s	Th	1	SEC23A	Sec23 homolog A (S. cerevisiae)	50	1	0	0	0	9.46885e-05	0.0503822
GATCAAGGTGGCAGAAG	s	Th	1	SEC23B	Sec23 homolog B (S. cerevisiae)	203	7	23	25	0.1133	3.34472e-11	0.0343782
GATCTCATCAGGGAAGG	s	Th	1	SELENBP1	Selenium binding protein 1	131	8	2	2	0.0152672	1.09887e-09	0.0343782
GATCCTTTTGCTTTCTT	s	T	2	SELT	Selenoprotein T	38	17	0	0	0	0.00105553	0.073078
GATCGCGTTGCACCGCT	s	T	1	SEMA3B	Sema domain, immunoglobulin domain (Ig), short basic domain, secreted, (semaphorin) 3B	196	9	54	19	0.27551	3.4737e-06	0.0343782
GATCGACGACCTTTCTG	s	Th	1	SEMA4D	Sema domain, immunoglobulin domain (Ig), transmembrane domain (TM) and short cytoplasmic domain, (semaphorin) 4D	91	6	0	0	0	1.47633e-07	0.0343782
GATCGTTTGAGCCTGCA	s	Th	1	SEPP1	Selenoprotein P, plasma, 1	39	0	0	0	0	0.000433378	0.0699457
GATCCGCGTGAACATGG	s	T	2	SEPT11	Septin 11	118	7	30	14	0.254237	0.000115316	0.0435195
GATCTCTTCCCACCTAC	s	Th	3	SEPT3	Septin 3	470	35	39	43	0.0829787	0	0.0343782
GATCCAGAAACTGAGAA	s	T	1	SEPT4	Septin 4	709	3	219	17	0.308886	0	0.0343782
GATCCCTTCCCGCCACA	s	T	3	SEPT5	Septin 5	1105	215	102	18	0.0923077	0	0.0343782
GATCCGCTGCTGCTGAG	s	T	1	SEPT7	Septin 7	126	25	22	7	0.174603	8.20467e-06	0.0343782
GATCCGGGTGAACATGG	s	T	1	SEPT8	Septin 8	362	21	69	18	0.190608	2.25375e-13	0.0343782
GATCCAACTCCTTTGGC	s	T	1	SERGEF	Secretion regulating guanine nucleotide exchange factor	143	6	45	44	0.314685	0.000162705	0.043986
GATCACTGGAGGATGGG	s	Th	1	SERINC1	Serine incorporator 1	1151	13	428	2	0.371851	0	0.0343782
GATCAGCTCCAGCTGGG	s	Th	2	SERINC3	Serine incorporator 3	142	22	33	1	0.232394	3.656e-06	0.0343782
GATCGTATATGTGGGTC	s	Th	1	SERINC3	Serine incorporator 3	136	6	28	30	0.205882	3.62349e-06	0.0343782
GATCACAGGCAAACCCA	s	Th	1	SERPINF1	Serpin peptidase inhibitor, clade F (alpha-2 antiplasmin, pigment epithelium derived factor), member 1	56	8	2	2	0.0357143	0.000147559	0.0510659
GATCTACCCAGAAAGAA	s	T	1	SERPINI1	Serpin peptidase inhibitor, clade I (neuroserpin), member 1	68	4	2	2	0.0294118	6.13246e-05	0.0388462
GATCCTGACACTGGAGG	s	T	1	SESN1	Sestrin 1	219	29	100	13	0.456621	0.000448253	0.059695
GATCTCAGCTCCCGTTC	s	Th	1	SFRP2	Secreted frizzled-related protein 2	33	3	0	0	0	0.00120832	0.0977861
GATCTGAGTCATCTGAC	s	Th	2	SFRS18	Splicing factor, arginine/serine-rich 18	64	4	0	0	0	7.73758e-06	0.0343782
GATCAGTTGACAGTGGC	s	Th	1	SFRS5	Splicing factor, arginine/serine-rich 5	541	25	338	13	0.624769	0.00013824	0.043986
GATCTCATGGCCAAAGT	s	Th	1	SFRS8	Splicing factor, arginine/serine-rich 8 (suppressor-of-white-apricot homolog, Drosophila)	148	6	0	0	0	1.3693e-11	0.0343782
GATCCCAACTCCCATGA	s	Th	1	SFXN3	Sideroflexin 3	114	6	39	3	0.342105	0.000668305	0.0922264
GATCTGGAATGCGACCG	s	Th	1	SGSM2	Small G protein signaling modulator 2	287	3	131	10	0.456446	2.15573e-05	0.0388462
GATCCAGTCAGAGAACT	s	T	2	SGSM3	Small G protein signaling modulator 3	40	5	0	0	0	0.00105553	0.0699457
GATCCTTTCTAAGATGG	s	Th	1	SGTB	Small glutamine-rich tetratricopeptide repeat (TPR)-containing, beta	66	15	0	0	0	7.73758e-06	0.0343782
GATCATTTCCCAAGATT	s	T	1	SH3BGRL	SH3 domain binding glutamic acid-rich protein like	90	13	13	13	0.144444	0.000130663	0.0388462
GATCTGCCCAGCCCTGT	s	T	1	SH3BP5	SH3-domain binding protein 5 (BTK-associated)	249	13	117	14	0.46988	0.000338747	0.0508427
GATCATGTGGAGTGAAA	s	T	1	SH3GL2	SH3-domain GRB2-like 2	164	22	0	0	0	2.30695e-11	0.0343782
GATCGTGCCTTTACCTC	s	Th	1	SH3GL3	SH3-domain GRB2-like 3	128	2	7	6	0.0546875	7.06639e-09	0.0343782
GATCCCAGCCTGCCTAT	s	Th	1	SH3PXD2A	SH3 and PX domains 2A	106	10	0	0	0	1.26688e-08	0.0343782
GATCCCTGTGCCAGGAG	s	T	1	SH3PXD2A	SH3 and PX domains 2A	50	2	0	0	0	0.000250387	0.0503822
GATCTGGCCATGTATAT	s	Th	1	SH3YL1	SH3 domain containing, Ysc84-like 1 (S. cerevisiae)	33	7	0	0	0	0.00120832	0.0977861
GATCTGGCAATGACTTT	s	Th	1	SHANK2	SH3 and multiple ankyrin repeat domains 2	83	14	0	0	0	3.95623e-07	0.0343782
GATCCTGGTCAGGCCGA	s	T	4	SHC2	SHC (Src homology 2 domain containing) transforming protein 2	55	20	0	0	0	9.68567e-05	0.0406889
GATCCAGAGCGACACTG	s	T	1	SHMT1	Serine hydroxymethyltransferase 1 (soluble)	45	43	0	0	0	0.000403622	0.0602665
GATCAGCAGGACCGGAG	s	T	1	SIPA1L1	Signal-induced proliferation-associated 1 like 1	100	13	32	5	0.32	0.00254566	0.0926617
GATCCAGACTTGGGCCG	s	Th	3	SIRT3	Sirtuin (silent mating type information regulation 2 homolog) 3 (S. cerevisiae)	75	3	20	8	0.266667	0.00160997	0.0978283
GATCTGGTCCTTCCCTG	s	Th	4	SKIV2L	Superkiller viralicidic activity 2-like (S. cerevisiae)	87	6	0	0	0	2.41607e-07	0.0343782
GATCCTCCAGCGGAAGA	s	T	1	SLBP	Stem-loop (histone) binding protein	138	6	20	5	0.144928	1.46652e-06	0.0343782
GATCTTGTGTTCTTTGT	s	Th	1	SLC12A5	Solute carrier family 12, (potassium-chloride transporter) member 5	161	20	0	0	0	1.96199e-12	0.0343782
GATCCCACCAATCCTCG	s	Th	1	SLC12A6	Solute carrier family 12 (potassium/chloride transporters), member 6	87	16	8	8	0.091954	1.32501e-05	0.0343782
GATCCTTGGAGGAGGAG	s	T	5	SLC12A9	Solute carrier family 12 (potassium/chloride transporters), member 9	35	13	0	0	0	0.00171353	0.0929818
GATCTACCATGCAGGAG	s	T	1	SLC14A1	Solute carrier family 14 (urea transporter), member 1 (Kidd blood group)	33	11	0	0	0	0.00279045	0.0977861
GATCCTTCCCCTCTCAG	s	T	1	SLC17A7	Solute carrier family 17 (sodium-dependent inorganic phosphate cotransporter), member 7	1044	100	258	96	0.247126	0	0.0343782
GATCACTGCCCTGGGCA	s	Th	1	SLC1A2	Solute carrier family 1 (glial high affinity glutamate transporter), member 2	62	2	3	3	0.0483871	5.44116e-05	0.0406889
GATCGGTGTTTTGCAAA	s	T	1	SLC1A2	Solute carrier family 1 (glial high affinity glutamate transporter), member 2	596	24	0	0	0	0	0.0343782
GATCGGGAAGACTGAGT	s	Th	1	SLC22A17	Solute carrier family 22 (organic cation transporter), member 17	1253	12	543	37	0.43336	0	0.0343782
GATCAAGGCAAGAGAAG	s	Th	1	SLC23A2	Solute carrier family 23 (nucleobase transporters), member 2	203	7	72	9	0.35468	1.16179e-05	0.0343782
GATCACATCGGTGGATA	s	Th	1	SLC25A12	Solute carrier family 25 (mitochondrial carrier, Aralar), member 12	134	23	7	7	0.0522388	2.67878e-09	0.0343782
GATCAGAAGTTCAAGGG	s	Th	1	SLC25A18	Solute carrier family 25 (mitochondrial carrier), member 18	200	4	77	14	0.385	5.40923e-05	0.0406889
GATCGTGTTGGTGACAG	s	Th	1	SLC25A22	Solute carrier family 25 (mitochondrial carrier: glutamate), member 22	289	21	84	5	0.290657	4.14509e-09	0.0343782
GATCATCTGGAGACCCC	s	T	1	SLC25A23	Solute carrier family 25 (mitochondrial carrier; phosphate carrier), member 23	461	68	121	12	0.262473	1.84297e-13	0.0343782
GATCCTGGCAGCCCAGT	s	T	4	SLC25A23	Solute carrier family 25 (mitochondrial carrier; phosphate carrier), member 23	292	8	17	17	0.0582192	6.66134e-16	0.0343782
GATCAGTGTTGAAGAAA	s	Th	1	SLC25A3	Solute carrier family 25 (mitochondrial carrier; phosphate carrier), member 3	305	37	149	13	0.488525	5.27724e-05	0.0406889
GATCCCAAATACTGCCA	s	T	1	SLC25A33	Solute carrier family 25, member 33	45	10	2	2	0.0444444	0.00166262	0.0719491
GATCTGGGATAAAACCA	s	T	1	SLC25A4	Solute carrier family 25 (mitochondrial carrier; adenine nucleotide translocator), member 4	51	7	0	0	0	0.000155606	0.0503822
GATCCGGAGCCCCAGGT	s	T	1	SLC27A4	Solute carrier family 27 (fatty acid transporter), member 4	48	3	0	0	0	0.000250387	0.0512997
GATCACAGAGACGGGAC	s	Th	1	SLC30A3	Solute carrier family 30 (zinc transporter), member 3	155	19	8	1	0.0516129	3.37867e-10	0.0343782
GATCATCTTGTGCCAAG	s	T	1	SLC39A10	Solute carrier family 39 (zinc transporter), member 10	35	0	0	0	0	0.00171353	0.0929818
GATCCTGAGCCTACTCG	s	T	1	SLC3A2	Solute carrier family 3 (activators of dibasic and neutral amino acid transport), member 2	78	75	0	0	0	3.62444e-06	0.0343782
GATCCATGCAACCTGGA	s	Th	2	SLC44A1	Solute carrier family 44, member 1	45	0	0	0	0	0.000156916	0.0602665
GATCCTTGGAGGGCAAT	s	T	2	SLC47A1	Solute carrier family 47, member 1	32	13	0	0	0	0.00279045	0.0977861
GATCAAATACTAGGCTT	s	Th	5	SLC4A10	Solute carrier family 4, sodium bicarbonate transporter-like, member 10	39	3	0	0	0	0.000433378	0.0699457
GATCCTTCAAATAGGCC	s	T	1	SLC6A17	Solute carrier family 6, member 17	136	5	6	6	0.0441176	2.2862e-08	0.0343782
GATCGGACGGGACAGGG	s	Th	1	SLC6A7	Solute carrier family 6 (neurotransmitter transporter, L-proline), member 7	59	11	0	0	0	2.0994e-05	0.0388462
GATCAGCACCTGCCCTG	s	T	1	SLC9A5	Solute carrier family 9 (sodium/hydrogen exchanger), member 5	51	16	0	0	0	0.000155606	0.0503822
GATCGTTCCACACTGCA	s	T	1	SLC9A6	Solute carrier family 9 (sodium/hydrogen exchanger), member 6	239	29	106	14	0.443515	0.000197595	0.0435195
GATCACAGCACTATCCT	s	Th	1	SLTM	SAFB-like, transcription modulator	47	5	0	0	0	0.000156916	0.0512997
GATCGTACTGGAAAGAA	s	Th	1	SLU7	SLU7 splicing factor homolog (S. cerevisiae)	86	14	21	7	0.244186	0.000657271	0.0692208
GATCACCTGATGTCGGG	s	T	4	SMYD4	SET and MYND domain containing 4	56	21	0	0	0	9.68567e-05	0.0406889
GATCATGGAGAAGGCTG	s	T	1	SNAP25	Synaptosomal-associated protein, 25kDa	1580	33	202	19	0.127848	0	0.0343782
GATCAGTGTTGCTAGTA	s	T	1	SNAP91	Synaptosomal-associated protein, 91kDa homolog (mouse)	118	16	17	2	0.144068	7.12589e-06	0.0343782
GATCTGCTGACAGATGT	s	T	1	SNCA	Synuclein, alpha (non A4 component of amyloid precursor)	392	39	28	1	0.0714286	0	0.0343782
GATCCCCGACAGTGGCT	s	T	1	SNCB	Synuclein, beta	1585	118	449	60	0.283281	0	0.0343782
GATCCAGCTCCGTCCTG	s	T	1	SNCG	Synuclein, gamma (breast cancer-specific protein 1)	574	16	110	10	0.191638	0	0.0343782
GATCGGCCACGGGCGCC	s	Th	1	SNHG5	Small nucleolar RNA host gene (non-protein coding) 5	136	13	11	11	0.0808824	2.06586e-08	0.0343782
GATCACGCGGCATGTAT	s	Th	1	SNHG6	Small nucleolar RNA host gene (non-protein coding) 6	183	1	49	53	0.26776	9.2425e-07	0.0343782
GATCCCTTCCTGAGCCC	s	Th	1	SNIP	SNAP25-interacting protein	159	34	72	18	0.45283	0.0014352	0.0971807
GATCAGGGCCCACTGAT	s	Th	1	SNRPA1	Small nuclear ribonucleoprotein polypeptide A'	50	48	0	0	0	9.46885e-05	0.0503822
GATCCATCTCAGTCACT	s	T	1	SNRPN	Small nuclear ribonucleoprotein polypeptide N	435	17	149	26	0.342529	4.46453e-10	0.0343782
GATCAAGCCAAAGAATG	s	Th	2	SNRPN	Small nuclear ribonucleoprotein polypeptide N	42	3	0	0	0	0.000260508	0.0620318
GATCCATCATCGTGCAC	s	T	1	SNX6	Sorting nexin 6	113	5	41	6	0.362832	0.00222856	0.0922264
GATCACTTGGAAGATTT	s	Th	1	SOD1	Superoxide dismutase 1, soluble (amyotrophic lateral sclerosis 1 (adult))	95	11	0	0	0	5.52087e-08	0.0343782
GATCTGCTGCCAGCCCG	s	T	3	SON	SON DNA binding protein	71	19	0	0	0	9.22164e-06	0.0343782
GATCCATACCCCATACC	s	T	2	SORCS1	Sortilin-related VPS10 domain containing receptor 1	35	7	0	0	0	0.00171353	0.0929818
GATCTACGGATGTTGCT	s	T	1	SORL1	Sortilin-related receptor, L(DLR class) A repeats-containing	81	2	15	4	0.185185	0.000313627	0.0602665
GATCATTACTGCATGTG	s	T	1	SORT1	Sortilin 1	297	40	113	10	0.380471	1.97982e-06	0.0343782
GATCAAGTTTGTGGCAC	s	T	1	SPARCL1	SPARC-like 1 (mast9, hevin)	3072	240	1485	8	0.483398	0	0.0343782
GATCATTCCAAACCAAC	s	Th	2	SPARCL1	SPARC-like 1 (mast9, hevin)	73	14	16	5	0.219178	0.00067814	0.0718367
GATCAAGAGGACAGTGA	s	Th	2	SPARCL1	SPARC-like 1 (mast9, hevin)	97	16	11	6	0.113402	9.81612e-06	0.0343782
GATCTGTTAAGGCAAAT	s	Th	1	SPG20	Spastic paraplegia 20 (Troyer syndrome)	78	6	0	0	0	1.06276e-06	0.0343782
GATCGATTTCTTTCCTC	s	Th	1	SPINT2	Serine peptidase inhibitor, Kunitz type, 2	116	5	3	4	0.0258621	1.26003e-08	0.0343782
GATCTGGTAGGTTGCAG	s	T	2	SPOCK2	Sparc/osteonectin, cwcv and kazal-like domains proteoglycan (testican) 2	133	19	28	3	0.210526	2.25945e-05	0.0343782
GATCCACACTGCTCCTG	s	T	3	SPOCK2	Sparc/osteonectin, cwcv and kazal-like domains proteoglycan (testican) 2	156	3	15	3	0.0961538	1.80235e-08	0.0343782
GATCTGTGTCTTGAAGC	s	Th	1	SPTAN1	Spectrin, alpha, non-erythrocytic 1 (alpha-fodrin)	730	49	530	39	0.726027	0.00171267	0.0920178
GATCTTGCTGCAGCCAC	s	Th	1	SPTBN1	Spectrin, beta, non-erythrocytic 1	781	5	299	36	0.382843	2.22045e-16	0.0343782
GATCGTAAAGCCAAGAC	s	Th	2	SPTBN1	Spectrin, beta, non-erythrocytic 1	52	0	0	0	0	5.72305e-05	0.0435195
GATCCTGGAAGAAGGCA	s	T	5	SQSTM1	Sequestosome 1	32	4	0	0	0	0.00279045	0.0977861
GATCCATCTGACTGCTG	s	T	1	SREBF2	Sterol regulatory element binding transcription factor 2	113	28	13	9	0.115044	5.9388e-06	0.0343782
GATCCCTCCCCTCAGTG	s	Th	1	SRGAP2P1	SLIT-ROBO Rho GTPase activating protein 2 pseudogene 1	127	53	0	0	0	4.13689e-10	0.0343782
GATCCTGGGGAAGGGTA	s	T	1	SRPK2	SFRS protein kinase 2	51	17	0	0	0	0.000155606	0.0503822
GATCCGCAGGAAGCGCG	s	Th	4	SRPR	Signal recognition particle receptor ('docking protein')	42	0	0	0	0	0.000260508	0.0620318
GATCAATGAGGAAGGCC	s	Th	4	SRRM1	Serine/arginine repetitive matrix 1	69	9	0	0	0	4.70449e-06	0.0343782
GATCACAGGGCACCAGG	s	Th	1	SSH3	Slingshot homolog 3 (Drosophila)	42	19	0	0	0	0.000260508	0.0620318
GATCTTATTCAGTCTGC	s	Th	1	SSR3	Signal sequence receptor, gamma (translocon-associated protein gamma)	50	11	0	0	0	9.46885e-05	0.0503822
GATCGCAAGGCTGAGGA	s	Th	2	SSRP1	Structure specific recognition protein 1	50	2	0	0	0	9.46885e-05	0.0503822
GATCCCTCGCCCCCACA	s	Th	1	SST	Somatostatin	409	67	0	0	0	0	0.0343782
GATCACCTTATGGATGT	s	T	1	ST13	Suppression of tumorigenicity 13 (colon carcinoma) (Hsp70 interacting protein)	120	15	37	8	0.308333	0.000541634	0.0606868
GATCGCGGTGGAGTTGT	s	T	1	ST6GALNAC6	ST6 (alpha-N-acetyl-neuraminyl-2,3-beta-galactosyl-1,3)-N-acetylgalactosaminide alpha-2,6-sialyltransferase 6	76	0	9	9	0.118421	0.000269934	0.0503822
GATCAACATCCTCCATG	s	Th	2	ST8SIA3	ST8 alpha-N-acetyl-neuraminide alpha-2,8-sialyltransferase 3	34	4	0	0	0	0.00120832	0.0929818
GATCTAACCCAAGGCCT	s	T	1	ST8SIA5	ST8 alpha-N-acetyl-neuraminide alpha-2,8-sialyltransferase 5	58	1	9	10	0.155172	0.00251548	0.0944971
GATCTGGTGGTTAGCAG	s	Th	1	STAMBP	STAM binding protein	41	11	0	0	0	0.000433378	0.0699457
GATCTCAAGGGCCGCCT	s	Th	1	STARD3	StAR-related lipid transfer (START) domain containing 3	48	3	0	0	0	9.46885e-05	0.0512997
GATCTCGCTGCCTCCCG	s	Th	5	STARD9	StAR-related lipid transfer (START) domain containing 9	37	2	0	0	0	0.000722659	0.073078
GATCCGCCGGCTGTCGG	s	Th	1	STK11	Serine/threonine kinase 11	36	3	0	0	0	0.000722659	0.0929818
GATCCAGACTGTAAGAT	s	T	1	STMN1	Stathmin 1/oncoprotein 18	304	10	85	5	0.279605	5.12414e-09	0.0343782
GATCATGCGATATCAGG	s	T	1	STMN2	Stathmin-like 2	153	16	19	0	0.124183	8.81759e-08	0.0343782
GATCCTGGCTGGCCCAC	s	Th	1	STOML1	Stomatin (EPB72)-like 1	112	9	0	0	0	4.75797e-09	0.0343782
GATCTTAAAGCAGAATG	s	Th	1	STRAP	Serine/threonine kinase receptor associated protein	89	20	0	0	0	1.47633e-07	0.0343782
GATCACATTTCAGGACA	s	Th	1	STS	Steroid sulfatase (microsomal), isozyme S	47	8	0	0	0	0.000156916	0.0512997
GATCACCCGGAACCCGC	s	Th	4	STUB1	STIP1 homology and U-box containing protein 1	36	3	0	0	0	0.000722659	0.0929818
GATCACTGCCAGGGAGG	s	Th	1	STX1A	Syntaxin 1A (brain)	795	64	112	22	0.140881	0	0.0343782
GATCTCTGTGAGTGTGC	s	Th	4	STX1A	Syntaxin 1A (brain)	52	16	0	0	0	5.72305e-05	0.0435195
GATCTCTAAGGGTCTGC	s	Th	3	STX1B	Syntaxin 1B	250	23	110	3	0.44	5.12089e-05	0.0406889
GATCATGCTGGTGGCAA	s	T	1	STX2	Syntaxin 2	91	2	15	0	0.164835	8.42082e-05	0.0406889
GATCTCTCCCCGTCTCC	s	Th	1	STXBP1	Syntaxin binding protein 1	686	3	148	137	0.215743	0	0.0343782
GATCCACACACATCCTC	s	T	3	STXBP1	Syntaxin binding protein 1	40	2	0	0	0	0.00105553	0.0699457
GATCACATACTCTGAAG	s	Th	1	STXBP3	Syntaxin binding protein 3	80	5	13	12	0.1625	0.000102517	0.0503822
GATCTGCCCACTTTGGT	s	T	4	STXBP3	Syntaxin binding protein 3	38	0	0	0	0	0.00105553	0.073078
GATCTGAAAACCCAGTG	s	T	1	SUCLA2	Succinate-CoA ligase, ADP-forming, beta subunit	106	18	19	18	0.179245	4.04926e-05	0.0388462
GATCCTTCTGTGCTTGC	s	T	1	SULT4A1	Sulfotransferase family 4A, member 1	795	50	106	12	0.133333	0	0.0343782
GATCTGTGAATCTTGGC	s	T	2	SUSD1	Sushi domain containing 1	50	2	0	0	0	0.000250387	0.0503822
GATCCAGATGACTCTCC	s	T	4	SUSD4	Sushi domain containing 4	63	4	0	0	0	3.76817e-05	0.0343782
GATCAAAAAGCACAAAG	s	Th	1	SV2A	Synaptic vesicle glycoprotein 2A	83	17	0	0	0	3.95623e-07	0.0343782
GATCCCATCAAAGGCCA	s	T	1	SVOP	SV2 related protein homolog (rat)	95	1	0	0	0	3.55346e-07	0.0343782
GATCCACATCTTCAAAT	s	T	1	SYN1	Synapsin I	216	28	61	14	0.282407	1.57616e-06	0.0343782
GATCCAACTGGGAGAAC	s	T	1	SYN2	Synapsin II	319	9	67	6	0.210031	1.84275e-11	0.0343782
GATCTGTCCTACTCTGA	s	Th	1	SYNGAP1	Synaptic Ras GTPase activating protein 1 homolog (rat)	86	1	5	2	0.0581395	3.93169e-06	0.0343782
GATCCCAGGTTTCCCCA	s	Th	1	SYNGR1	Synaptogyrin 1	345	45	87	8	0.252174	6.5683e-12	0.0343782
GATCATGGTCCAGTCTT	s	T	1	SYNGR3	Synaptogyrin 3	269	4	7	4	0.0260223	2.22045e-16	0.0343782
GATCGAGGGGGTATGCG	s	Th	3	SYNPO	Synaptopodin	370	43	105	18	0.283784	1.17657e-11	0.0343782
GATCAAGCAGTGGGTAC	s	Th	1	SYNPR	Synaptoporin	130	13	46	10	0.353846	0.000369736	0.0620318
GATCGTGTGTTGCCATT	s	Th	1	SYP	Synaptophysin	511	60	82	7	0.16047	0	0.0343782
GATCAGGCCCTCAAGGA	s	Th	4	SYT1	Synaptotagmin I	136	19	46	6	0.338235	0.000173232	0.0521146
GATCCTAGTTGCCTTTG	s	Th	1	SYT1	Synaptotagmin I	865	77	72	8	0.083237	0	0.0343782
GATCTGAGCAGCAGCAT	s	Th	4	SYT1	Synaptotagmin I	411	16	0	0	0	0	0.0343782
GATCGCTGTGGGGGCAG	s	T	3	SYT12	Synaptotagmin XII	73	13	13	13	0.178082	0.00115509	0.0615627
GATCTGGTTCTTTCTTC	s	Th	1	SYT13	Synaptotagmin XIII	44	5	0	0	0	0.000260508	0.0602665
GATCGGACCAGGCTCCC	s	Th	1	SYT3	Synaptotagmin III	36	6	0	0	0	0.000722659	0.0929818
GATCTACCTGTCCTGGA	s	Th	4	SYT7	Synaptotagmin VII	48	3	0	0	0	9.46885e-05	0.0512997
GATCCCTGGACACTTAC	s	T	1	SYTL1	Synaptotagmin-like 1	40	8	0	0	0	0.00105553	0.0699457
GATCCTAAGGAATCAAC	s	T	1	TAC3	Tachykinin 3 (neuromedin K, neurokinin beta)	35	4	0	0	0	0.00171353	0.0929818
GATCCACTCCTCTGCCT	s	T	3	TAF3	TAF3 RNA polymerase II, TATA box binding protein (TBP)-associated factor, 140kDa	60	1	0	0	0	6.03743e-05	0.0388462
GATCGGCCGTACCAGCC	s	Th	1	TAF6L	TAF6-like RNA polymerase II, p300/CBP-associated factor (PCAF)-associated factor, 65kDa	72	9	18	3	0.25	0.00247171	0.0934922
GATCATGTAGGACGCGG	s	T	1	TAGLN3	Transgelin 3	817	4	232	7	0.283966	0	0.0343782
GATCCTGGAGATGGTTG	s	Th	1	TAOK2	TAO kinase 2	61	22	0	0	0	1.27385e-05	0.0388462
GATCCTGTTCCAAGAGG	s	T	1	TAOK2	TAO kinase 2	45	10	0	0	0	0.000403622	0.0602665
GATCCTGGTCCTGGTGG	s	T	5	TAP1	Transporter 1, ATP-binding cassette, sub-family B (MDR/TAP)	32	0	0	0	0	0.00279045	0.0977861
GATCTCCGAGTCAGGAC	s	Th	1	TAPBP	TAP binding protein (tapasin)	112	16	0	0	0	4.75797e-09	0.0343782
GATCATGTTCCCTCTTC	s	T	1	TBC1D19	TBC1 domain family, member 19	75	12	0	0	0	5.77894e-06	0.0343782
GATCATGAAAGTTTTGG	s	T	1	TBC1D23	TBC1 domain family, member 23	90	7	9	2	0.1	4.47453e-05	0.0343782
GATCTGTCCAGCGAGGG	s	Th	4	TBCB	Tubulin folding cofactor B	45	9	0	0	0	0.000156916	0.0602665
GATCAAGAGGATGCGCT	s	Th	2	TBCB	Tubulin folding cofactor B	34	2	0	0	0	0.00120832	0.0929818
GATCTTCGTGGTGGAAA	s	T	1	TBPL1	TBP-like 1	53	5	7	0	0.132075	0.00216124	0.0937951
GATCCATTCGCCCCAAG	s	T	1	TCEAL3	Transcription elongation factor A (SII)-like 3	654	77	284	1	0.434251	2.39736e-10	0.0343782
GATCTCTTAGCCAGAGT	s	Th	1	TCEAL7	Transcription elongation factor A (SII)-like 7	89	14	10	3	0.11236	8.20187e-06	0.0343782
GATCAGAGTGGGTTAAG	s	Th	1	TCF20	Transcription factor 20 (AR1)	72	3	0	0	0	2.8629e-06	0.0343782
GATCGAGCCATTGAAAG	s	Th	1	TEGT	Testis enhanced gene transcript (BAX inhibitor 1)	378	9	0	0	0	0	0.0343782
GATCCTGTCTCCGACTG	s	T	4	TENC1	Tensin like C1 domain containing phosphatase (tensin 2)	60	6	0	0	0	6.03743e-05	0.0388462
GATCTAAATCAGACAGG	s	Th	1	TERF2IP	Telomeric repeat binding factor 2, interacting protein	127	25	28	13	0.220472	1.33198e-05	0.0343782
GATCTATCAACAGTTAC	s	T	3	TERF2IP	Telomeric repeat binding factor 2, interacting protein	40	2	2	2	0.05	0.00432434	0.0967745
GATCACTGAACCAGACA	s	Th	1	TESK1	Testis-specific kinase 1	89	14	26	8	0.292135	0.000948186	0.0922627
GATCCATGAGTTTGCCC	s	T	1	TF	Transferrin	2183	19	809	59	0.370591	0	0.0343782
GATCATCTGCGTTCCCA	s	T	1	TF	Transferrin	46	18	0	0	0	0.000403622	0.0602665
GATCCACTTCTGTCCAC	s	T	3	TFEB	Transcription factor EB	128	3	4	4	0.03125	1.48903e-08	0.0343782
GATCGTTCAGGAACACC	s	Th	1	TFG	TRK-fused gene	184	6	87	18	0.472826	0.00125433	0.0927957
GATCCTTGAGCTCCGGG	s	T	4	TGFBI	Transforming growth factor, beta-induced, 68kDa	56	8	0	0	0	9.68567e-05	0.0406889
GATCACAAGGGGGGGAT	s	Th	1	THBS3	Thrombospondin 3	405	44	216	27	0.533333	2.30935e-05	0.0388462
GATCCCGGTCCCCAAAG	s	Th	4	THRAP3	Thyroid hormone receptor associated protein 3	66	12	0	0	0	7.73758e-06	0.0343782
GATCCTACTTCTCTGAG	s	T	1	THY1	Thy-1 cell surface antigen	579	38	260	21	0.44905	5.16638e-09	0.0343782
GATCTTCTCCCTGGGGT	s	T	4	TLE1	Transducin-like enhancer of split 1 (E(sp1) homolog, Drosophila)	35	4	0	0	0	0.00171353	0.0929818
GATCCATGTTGGACATA	s	T	1	TLK1	Tousled-like kinase 1	40	5	0	0	0	0.00105553	0.0699457
GATCCTCCGCGCGGCCG	s	T	3	TM7SF2	Transmembrane 7 superfamily member 2	121	0	41	3	0.338843	0.000750966	0.0642968
GATCCCTGGAGCCCTGA	s	Th	4	TM7SF3	Transmembrane 7 superfamily member 3	69	7	15	1	0.217391	0.00165385	0.094176
GATCAGCAATGAGGGTG	s	Th	1	TMC6	Transmembrane channel-like 6	45	13	0	0	0	0.000156916	0.0602665
GATCATCCTGGCTGGGA	s	T	1	TMCC2	Transmembrane and coiled-coil domain family 2	299	15	119	8	0.397993	3.48062e-06	0.0343782
GATCTTTGCAAGGGCAA	s	Th	1	TMED2	Transmembrane emp24 domain trafficking protein 2	84	9	0	0	0	3.95623e-07	0.0343782
GATCAGGTGGAACAGAT	s	Th	3	TMED4	Transmembrane emp24 protein transport domain containing 4	47	11	5	5	0.106383	0.00226112	0.0931773
GATCTACACATGTTGCC	s	T	1	TMEFF2	Transmembrane protein with EGF-like and two follistatin-like domains 2	110	2	32	9	0.290909	0.000820561	0.061313
GATCTTTTGCAAACTAT	s	T	1	TMEM1	Transmembrane protein 1	70	1	0	0	0	1.47283e-05	0.0343782
GATCTGACTTTCATGGA	s	T	1	TMEM10	Transmembrane protein 10	48	10	0	0	0	0.000250387	0.0512997
GATCCTTGCCGCAGCCC	s	Th	1	TMEM109	Transmembrane protein 109	62	1	7	7	0.112903	0.000195611	0.0610295
GATCAAAACAAACAATC	s	Th	1	TMEM123	Transmembrane protein 123	52	13	0	0	0	5.72305e-05	0.0435195
GATCCTCCTGCCTCACT	s	T	5	TMEM128	Transmembrane protein 128	48	46	0	0	0	0.000250387	0.0512997
GATCTTGTTGTTTTGGG	s	Th	4	TMEM136	Transmembrane protein 136	41	14	0	0	0	0.000433378	0.0699457
GATCTGTACCACACCTT	s	Th	1	TMEM147	Transmembrane protein 147	137	5	46	36	0.335766	0.000173232	0.0521146
GATCTGGGCTTCCTCAC	s	Th	1	TMEM150	Transmembrane protein 150	52	9	5	5	0.0961538	0.000849279	0.0703981
GATCCATGGGGCCCAGG	s	Th	1	TMEM151A	Transmembrane protein 151A	292	9	72	9	0.246575	1.32006e-10	0.0343782
GATCTTCTGTTAGATGA	s	Th	2	TMEM151B	Transmembrane protein 151B	44	5	0	0	0	0.000260508	0.0602665
GATCCTGCAGTGCTGGG	s	T	1	TMEM184B	Transmembrane protein 184B	146	22	28	29	0.191781	4.31168e-06	0.0343782
GATCTCCAGTGCCTGGG	s	T	1	TMEM24	Transmembrane protein 24	63	14	0	0	0	3.76817e-05	0.0343782
GATCATCTTGTGGGTTT	s	T	1	TMEM26	Transmembrane protein 26	70	7	0	0	0	1.47283e-05	0.0343782
GATCTCTAAGGAACTCC	s	Th	1	TMEM30A	Transmembrane protein 30A	33	3	0	0	0	0.00120832	0.0977861
GATCCAGCTCTATCAAG	s	T	1	TMEM38A	Transmembrane protein 38A	101	19	0	0	0	1.40908e-07	0.0343782
GATCCTCAACATCCTCC	s	Th	2	TMEM39B	Transmembrane protein 39B	36	3	0	0	0	0.000722659	0.0929818
GATCATGAAGAAGCAGG	s	T	1	TMEM59	Transmembrane protein 59	91	1	0	0	0	5.64736e-07	0.0343782
GATCCCTTTCCTCTGGG	s	Th	5	TMEM59	Transmembrane protein 59	47	14	0	0	0	0.000156916	0.0512997
GATCGGGCACTGGTTCC	s	Th	1	TMEM59L	Transmembrane protein 59-like	1561	13	1022	77	0.654709	3.43297e-09	0.0343782
GATCCAGCCTCTCTCAC	s	T	4	TMEM63A	Transmembrane protein 63A	126	12	0	0	0	5.60679e-09	0.0343782
GATCTGGCCCTCCAGGG	s	Th	1	TMEM63B	Transmembrane protein 63B	380	7	169	5	0.444737	6.11007e-07	0.0343782
GATCACTTTTGAGCTCT	s	T	1	TMEM66	Transmembrane protein 66	294	20	165	87	0.561224	0.00158745	0.0719491
GATCGACCTGCCACCCA	s	Th	4	TMEPAI	Transmembrane, prostate androgen induced RNA	36	6	0	0	0	0.000722659	0.0929818
GATCCTGGAGGATTTCC	s	T	1	TMSB10	Thymosin, beta 10	1049	55	711	63	0.677788	2.15604e-05	0.0343782
GATCCCCCCACCCACCA	s	T	4	TMSB10	Thymosin, beta 10	186	89	0	0	0	1.49614e-12	0.0343782
GATCTCCCCTTGGACTG	s	T	1	TNFAIP8L2	Tumor necrosis factor, alpha-induced protein 8-like 2	68	2	0	0	0	1.47283e-05	0.0343782
GATCCATCGGTGGGTAC	s	Th	2	TNFRSF11A	Tumor necrosis factor receptor superfamily, member 11a, NFKB activator	42	25	0	0	0	0.000260508	0.0620318
GATCCAGTGACAATGTG	s	T	1	TNFRSF12A	Tumor necrosis factor receptor superfamily, member 12A	43	8	0	0	0	0.000651958	0.0620318
GATCCTGGCCCCCTCTT	s	Th	1	TNFRSF6B	Tumor necrosis factor receptor superfamily, member 6b, decoy	61	4	0	0	0	1.27385e-05	0.0388462
GATCAAATGAAGGAACA	s	Th	5	TNFSF11	Tumor necrosis factor (ligand) superfamily, member 11	41	11	0	0	0	0.000433378	0.0699457
GATCTCGACTCCCCCCC	s	Th	4	TNFSF13	Tumor necrosis factor (ligand) superfamily, member 13	36	37	0	0	0	0.000722659	0.0929818
GATCTTGTGCCTGGAAA	s	Th	1	TNK2	Tyrosine kinase, non-receptor, 2	34	33	0	0	0	0.00120832	0.0929818
GATCTCTGCTCCCAGAC	s	Th	2	TOM1L2	Target of myb1-like 2 (chicken)	106	18	0	0	0	1.26688e-08	0.0343782
GATCCTAGCATCCCTTT	s	Th	1	TPMT	Thiopurine S-methyltransferase	59	11	0	0	0	2.0994e-05	0.0388462
GATCCTGTAACAGGCTG	s	T	2	TPP1	Tripeptidyl peptidase I	209	8	111	16	0.5311	0.00389237	0.0991615
GATCGTGTAACTACTAG	s	T	1	TPPP	Tubulin polymerization promoting protein	63	12	0	0	0	3.76817e-05	0.0343782
GATCCTGGAGGGAGAGG	s	T	1	TPPP	Tubulin polymerization promoting protein	38	7	0	0	0	0.00105553	0.073078
GATCCTGGTCCCCTCCC	s	T	1	TPPP3	Tubulin polymerization-promoting protein family member 3	382	32	186	3	0.486911	1.37176e-05	0.0343782
GATCTATCACCTGTCAT	s	Th	1	TPT1	Tumor protein, translationally-controlled 1	75	9	0	0	0	1.74364e-06	0.0343782
GATCATTTGATGGAATC	s	T	1	TRAPPC6B	Trafficking protein particle complex 6B	40	5	0	0	0	0.00105553	0.0699457
GATCTGTGCCATCTTGG	s	Th	1	TRIM32	Tripartite motif-containing 32	52	10	0	0	0	5.72305e-05	0.0435195
GATCTGGAATGGTCGCC	s	Th	1	TRIM41	Tripartite motif-containing 41	156	10	48	44	0.307692	3.3771e-05	0.0388462
GATCGAAGTCATCCTAA	s	Th	1	TRMT6	TRNA methyltransferase 6 homolog (S. cerevisiae)	39	0	0	0	0	0.000433378	0.0699457
GATCCCTCTTCCTTTAC	s	Th	1	TRUB1	TruB pseudouridine (psi) synthase homolog 1 (E. coli)	37	5	0	0	0	0.000722659	0.073078
GATCCGGGAATTGGCGG	s	T	1	TSC22D4	TSC22 domain family, member 4	1484	96	414	67	0.278976	0	0.0343782
GATCCTGAATCTGTATG	s	T	1	TSG101	Tumor susceptibility gene 101	58	3	7	4	0.12069	0.000860484	0.0709147
GATCATCTGGTTCATGG	s	Th	1	TSPAN15	Tetraspanin 15	44	20	0	0	0	0.000260508	0.0602665
GATCTTCGAGCTGCATG	s	T	1	TSPAN5	Tetraspanin 5	76	0	0	0	0	5.77894e-06	0.0343782
GATCCGCCCTCCTTAGC	s	Th	1	TSPYL1	TSPY-like 1	394	8	112	5	0.284264	3.22342e-12	0.0343782
GATCACCTCTCTGTATC	s	Th	1	TSPYL2	TSPY-like 2	248	49	49	7	0.197581	1.24734e-10	0.0343782
GATCACACAGCTAACGA	s	Th	1	TTC1	Tetratricopeptide repeat domain 1	36	19	0	0	0	0.000722659	0.0929818
GATCCTGACCACGGGTA	s	Th	2	TTC14	Tetratricopeptide repeat domain 14	123	13	48	2	0.390244	0.00141453	0.0934561
GATCTTAGTCCTAGCCT	s	Th	1	TTC19	Tetratricopeptide repeat domain 19	37	14	0	0	0	0.000722659	0.073078
GATCATGGTTCTGGGGT	s	T	1	TTC28	Tetratricopeptide repeat domain 28	33	5	0	0	0	0.00279045	0.0977861
GATCTCAAAGACGGAAT	s	Th	1	TTC3	Tetratricopeptide repeat domain 3	36	16	0	0	0	0.000722659	0.0929818
GATCACCCAGTCTTAAG	s	Th	1	TTC35	Tetratricopeptide repeat domain 35	98	11	0	0	0	3.37855e-08	0.0343782
GATCAATTACTGTCCTC	s	Th	1	TTC7B	Tetratricopeptide repeat domain 7B	80	5	0	0	0	6.48211e-07	0.0343782
GATCATGTCTTTTCCAT	s	T	1	TUBA1B	Tubulin, alpha 1b	685	29	206	12	0.30073	0	0.0343782
GATCCCCGGCACGGCAA	s	T	1	TUBA4A	Tubulin, alpha 4a	687	59	119	23	0.173217	0	0.0343782
GATCACAGGAAAGGAGG	s	Th	3	TUBA8	Tubulin, alpha 8	47	5	2	2	0.0425532	0.000664762	0.0693882
GATCCGGGAAGAGTACC	s	T	1	TUBB2A	Tubulin, beta 2A	48	0	4	4	0.0833333	0.00103365	0.0931773
GATCATTGATGAGCACG	s	Th	5	TUBB2C	Tubulin, beta 2C	34	1	0	0	0	0.00120832	0.0929818
GATCCGCTAGGCCCCCC	s	Th	1	TUBB4	Tubulin, beta 4	222	20	30	22	0.135135	1.86959e-11	0.0343782
GATCTCTGAATCCCCTC	s	Th	1	TUBB4	Tubulin, beta 4	541	63	54	22	0.0998152	0	0.0343782
GATCCTCTATGAGGTGT	s	T	1	TUSC2	Tumor suppressor candidate 2	45	3	6	2	0.133333	0.00542857	0.0982267
GATCAGCCCTACAGTGG	s	Th	1	TYRO3	TYRO3 protein tyrosine kinase	345	21	130	8	0.376812	4.23262e-08	0.0343782
GATCCAGATGACTGAAT	s	T	1	UAP1	UDP-N-acteylglucosamine pyrophosphorylase 1	37	8	0	0	0	0.00171353	0.073078
GATCCCAAAAGTATAAC	s	T	2	UBAC1	UBA domain containing 1	37	2	0	0	0	0.00171353	0.073078
GATCCTTCACCATCACC	s	T	1	UBAP2L	Ubiquitin associated protein 2-like	43	15	0	0	0	0.000651958	0.0620318
GATCCAAGATAAAGAAG	s	T	1	UBB	Ubiquitin B	483	11	265	30	0.548654	2.7592e-05	0.0343782
GATCAACTAATAGCTCT	s	T	1	UBE2D3	Ubiquitin-conjugating enzyme E2D 3 (UBC4/5 homolog, yeast)	60	18	0	0	0	6.03743e-05	0.0388462
GATCCGTGTATGAGGGT	s	T	1	UBE2E1	Ubiquitin-conjugating enzyme E2E 1 (UBC4/5 homolog, yeast)	164	28	41	12	0.25	5.03451e-06	0.0343782
GATCCACGGGGGCGCGG	s	Th	4	UBE2S	Ubiquitin-conjugating enzyme E2S	55	53	0	0	0	3.46402e-05	0.0406889
GATCAGTGTAGTAATGC	s	T	1	UBQLN2	Ubiquilin 2	106	8	6	5	0.0566038	1.39345e-06	0.0343782
GATCAGAGACCTGCAGA	s	T	1	UBXD2	UBX domain containing 2	51	16	0	0	0	0.000155606	0.0503822
GATCAGTTCTGAAACAG	s	Th	1	UCHL1	Ubiquitin carboxyl-terminal esterase L1 (ubiquitin thiolesterase)	734	51	203	3	0.276567	0	0.0343782
GATCTGATTCAGAAGGG	s	Th	1	UFC1	Ubiquitin-fold modifier conjugating enzyme 1	156	9	41	44	0.262821	7.82716e-06	0.0343782
GATCACTTTGAATTGCT	s	Th	1	UGP2	UDP-glucose pyrophosphorylase 2	91	6	0	0	0	1.47633e-07	0.0343782
GATCATCCCCAACCACA	s	Th	1	UNC13A	Unc-13 homolog A (C. elegans)	245	1	84	2	0.342857	8.45276e-07	0.0343782
GATCTCTGTGCAGGAAC	s	Th	3	UNC5B	Unc-5 homolog B (C. elegans)	47	11	0	0	0	0.000156916	0.0512997
GATCTTTGAAGGAGTCC	s	T	4	UNG	Uracil-DNA glycosylase	48	20	0	0	0	0.000250387	0.0512997
GATCCCCTGTAGGGCCC	s	T	1	UNQ830	ASCL830	43	8	0	0	0	0.000651958	0.0620318
GATCTTGCCTAAAGAGC	s	Th	1	UQCRB	Ubiquinol-cytochrome c reductase binding protein	245	13	75	82	0.306122	1.15302e-07	0.0343782
GATCCTGAGGAGGAGGA	s	T	1	UQCRH	Ubiquinol-cytochrome c reductase hinge protein	103	1	17	16	0.165049	6.23606e-05	0.0388462
GATCCAGACTCTCATTC	s	T	1	USH1C	Usher syndrome 1C (autosomal recessive, severe)	70	9	0	0	0	1.47283e-05	0.0343782
GATCGAGTCCAAGGCAG	s	Th	1	USP11	Ubiquitin specific peptidase 11	1034	45	451	20	0.43617	0	0.0343782
GATCTATGTGTGGCTCT	s	Th	4	USP11	Ubiquitin specific peptidase 11	34	2	0	0	0	0.00120832	0.0929818
GATCTTGAGGTCACTTC	s	Th	1	USP14	Ubiquitin specific peptidase 14 (tRNA-guanine transglycosylase)	52	0	0	0	0	5.72305e-05	0.0435195
GATCCTTCCATGACTAC	s	Th	1	USP25	Ubiquitin specific peptidase 25	59	10	0	0	0	2.0994e-05	0.0388462
GATCTACTGGCGAGCGA	s	T	1	UTP6	UTP6, small subunit (SSU) processome component, homolog (yeast)	83	0	20	9	0.240964	0.00189828	0.0709147
GATCCTTCCTCCCACCC	s	T	4	VAMP2	Vesicle-associated membrane protein 2 (synaptobrevin 2)	1520	67	830	131	0.546053	5.77316e-14	0.0343782
GATCTCTTGTGAGAGGG	s	Th	1	VAMP2	Vesicle-associated membrane protein 2 (synaptobrevin 2)	2132	138	625	37	0.293152	0	0.0343782
GATCCGTGTGTGTGTGT	s	Th	4	VAMP2	Vesicle-associated membrane protein 2 (synaptobrevin 2)	80	7	18	3	0.225	0.000676351	0.0693402
GATCATCACTAGCAGAT	s	T	1	VAPA	VAMP (vesicle-associated membrane protein)-associated protein A, 33kDa	196	15	93	5	0.47449	0.00136578	0.0716674
GATCACTTTGAAGAAGC	s	Th	1	VCP	Valosin-containing protein	89	8	26	28	0.292135	0.000948186	0.0922627
GATCCTCCCCTTCAAAT	s	T	1	VDAC1	Voltage-dependent anion channel 1	201	7	80	4	0.39801	0.00015883	0.0435195
GATCCCCAATTTGAGAG	s	T	1	VPS41	Vacuolar protein sorting 41 homolog (S. cerevisiae)	46	18	0	0	0	0.000403622	0.0602665
GATCCTGCACAAGGGGG	s	Th	2	VSIG8	V-set and immunoglobulin domain containing 8	45	9	2	2	0.0444444	0.000664762	0.0719491
GATCTGGAAAGAGCTGT	s	T	1	VSNL1	Visinin-like 1	893	56	184	35	0.206047	0	0.0343782
GATCAGCTATGTGGGGC	s	Th	1	VSTM2A	V-set and transmembrane domain containing 2A	69	9	0	0	0	4.70449e-06	0.0343782
GATCCAGTCTGTGACTA	s	T	1	VSTM2L	V-set and transmembrane domain containing 2 like	133	5	35	3	0.263158	0.000116746	0.0388462
GATCCCTGCTGGCAGAG	s	T	1	VWC2	Von Willebrand factor C domain containing 2	71	9	0	0	0	9.22164e-06	0.0343782
GATCTTACTCACTTTCT	s	Th	1	WASF1	WAS protein family, member 1	87	19	26	1	0.298851	0.00143062	0.0922627
GATCTTTCCCATGGGGC	s	Th	1	WBP1	WW domain binding protein 1	36	0	0	0	0	0.000722659	0.0929818
GATCAAGCAGCCCGTAT	s	Th	3	WBP2	WW domain binding protein 2	50	17	3	3	0.06	0.00040197	0.0613819
GATCACGGCCAGCCAGG	s	Th	5	WDFY1	WD repeat and FYVE domain containing 1	77	74	0	0	0	1.06276e-06	0.0343782
GATCAAAGTGGATGACC	s	Th	1	WDR22	WD repeat domain 22	44	11	0	0	0	0.000260508	0.0602665
GATCACAGTCTTGTGTA	s	Th	1	WDR35	WD repeat domain 35	69	9	0	0	0	4.70449e-06	0.0343782
GATCAATGCACATCAGA	s	Th	1	WDR45	WD repeat domain 45	39	3	0	0	0	0.000433378	0.0699457
GATCTGACCCCCAGCAT	s	T	1	WDR48	WD repeat domain 48	73	14	0	0	0	9.22164e-06	0.0343782
GATCTGCCCCTAACTAA	s	Th	1	WDR5B	WD repeat domain 5B	42	6	0	0	0	0.000260508	0.0620318
GATCTGGGTCCTGTCGC	s	T	1	WDR60	WD repeat domain 60	65	28	0	0	0	2.35457e-05	0.0343782
GATCGAAGCTCTGTACC	s	Th	2	WNK2	WNK lysine deficient protein kinase 2	47	5	3	4	0.0638298	0.000664762	0.0693882
GATCGTGGTTAGTTTGG	s	Th	1	WSB1	WD repeat and SOCS box-containing 1	59	5	0	0	0	2.0994e-05	0.0388462
GATCTGTCTCTGCTGTT	s	T	4	WSB2	WD repeat and SOCS box-containing 2	66	9	0	0	0	2.35457e-05	0.0343782
GATCCCAGGAGGCCCTG	s	Th	1	WWP2	WW domain containing E3 ubiquitin protein ligase 2	91	0	0	0	0	1.47633e-07	0.0343782
GATCTGTCCTCTTCGTG	s	Th	3	YPEL1	Yippee-like 1 (Drosophila)	47	5	0	0	0	0.000156916	0.0512997
GATCTCGTTTTTAACCC	s	Th	1	YPEL3	Yippee-like 3 (Drosophila)	120	3	28	16	0.233333	3.1428e-05	0.0388462
GATCCTGGAACGTGCTC	s	T	2	YPEL5	Yippee-like 5 (Drosophila)	33	9	0	0	0	0.00279045	0.0977861
GATCATGCTTTTTGTGC	s	T	1	YWHAB	Tyrosine 3-monooxygenase/tryptophan 5-monooxygenase activation protein, beta polypeptide	752	38	542	58	0.720745	0.00181723	0.0705252
GATCCGTTCAGTGTCAC	s	T	3	YWHAB	Tyrosine 3-monooxygenase/tryptophan 5-monooxygenase activation protein, beta polypeptide	32	0	0	0	0	0.00279045	0.0977861
GATCACCATTAGCAAAT	s	T	1	YWHAE	Tyrosine 3-monooxygenase/tryptophan 5-monooxygenase activation protein, epsilon polypeptide	289	2	169	2	0.584775	0.00356425	0.0935096
GATCTGACGCCAGTGCT	s	Th	1	YWHAG	Tyrosine 3-monooxygenase/tryptophan 5-monooxygenase activation protein, gamma polypeptide	67	1	0	0	0	4.70449e-06	0.0343782
GATCCATTTAAAACAAG	s	T	1	YWHAH	Tyrosine 3-monooxygenase/tryptophan 5-monooxygenase activation protein, eta polypeptide	254	52	0	0	0	0	0.0343782
GATCATTGGTTCCAGTC	s	T	1	YWHAZ	Tyrosine 3-monooxygenase/tryptophan 5-monooxygenase activation protein, zeta polypeptide	441	34	295	9	0.668934	0.00481273	0.0984645
GATCTTTCTGGCTCCAC	s	T	1	YWHAZ	Tyrosine 3-monooxygenase/tryptophan 5-monooxygenase activation protein, zeta polypeptide	956	15	576	57	0.60251	2.60036e-07	0.0343782
GATCCCTTTTATTCCCC	s	T	1	YWHAZ	Tyrosine 3-monooxygenase/tryptophan 5-monooxygenase activation protein, zeta polypeptide	96	7	0	0	0	3.55346e-07	0.0343782
GATCAAATTGACCGCTT	s	Th	1	YY1	YY1 transcription factor	52	6	0	0	0	5.72305e-05	0.0435195
GATCCGAGCCAAGGCCT	s	T	4	ZBTB7A	Zinc finger and BTB domain containing 7A	435	36	106	25	0.243678	1.74305e-13	0.0343782
GATCGGGTTGTCCTGGG	s	Th	4	ZBTB7B	Zinc finger and BTB domain containing 7B	81	12	0	0	0	6.48211e-07	0.0343782
GATCATCACTCTCCAGG	s	T	1	ZCCHC12	Zinc finger, CCHC domain containing 12	60	8	2	2	0.0333333	0.000250493	0.0435195
GATCTCAAACAGTCGGG	s	Th	4	ZCRB1	Zinc finger CCHC-type and RNA binding motif 1	45	13	0	0	0	0.000156916	0.0602665
GATCAGGCATAGCCATA	s	Th	1	ZDHHC18	Zinc finger, DHHC-type containing 18	41	5	0	0	0	0.000433378	0.0699457
GATCCTAATGGTCTGGG	s	T	1	ZDHHC23	Zinc finger, DHHC-type containing 23	32	0	0	0	0	0.00279045	0.0977861
GATCTGTGTTGACTCTG	s	T	1	ZFP106	Zinc finger protein 106 homolog (mouse)	101	1	11	0	0.108911	7.3786e-06	0.0343782
GATCTGCTGGGGCTATG	s	T	3	ZFYVE28	Zinc finger, FYVE domain containing 28	51	7	0	0	0	0.000155606	0.0503822
GATCGAGCGAACCCAGC	s	Th	1	ZGPAT	Zinc finger, CCCH-type with G patch domain	78	7	15	1	0.192308	0.000432636	0.0615627
GATCCACACAGGAGAGA	s	T	3	ZKSCAN1	Zinc finger with KRAB and SCAN domains 1	75	18	0	0	0	5.77894e-06	0.0343782
GATCCCAGAAAGAGTTT	s	T	3	ZKSCAN1	Zinc finger with KRAB and SCAN domains 1	78	2	0	0	0	3.62444e-06	0.0343782
GATCCACCCCTATGAGA	s	T	1	ZMYND11	Zinc finger, MYND domain containing 11	256	47	145	23	0.566406	0.00338882	0.0979172
GATCATTCCATTACACT	s	T	3	ZNF160	Zinc finger protein 160	37	1	0	0	0	0.00171353	0.073078
GATCTGCCCTTGTCACA	s	T	1	ZNF179	Zinc finger protein 179	91	15	9	10	0.0989011	2.85243e-05	0.0343782
GATCAGGAAATCAGGTC	s	Th	3	ZNF282	Zinc finger protein 282	56	11	2	2	0.0357143	0.000147559	0.0510659
GATCCGAGCTCTGTGAC	s	Th	1	ZNF289	Zinc finger protein 289, ID1 regulated	86	23	21	0	0.244186	0.000657271	0.0692208
GATCCACAACAGTTGAA	s	T	1	ZNF331	Zinc finger protein 331	53	11	6	2	0.113208	0.00216124	0.0703981
GATCAGGAACATGGCAA	s	Th	1	ZNF33B	Zinc finger protein 33B	36	7	0	0	0	0.000722659	0.0929818
GATCATGGATACCCCAA	s	T	1	ZNF441	Zinc finger protein 441	56	4	0	0	0	9.68567e-05	0.0406889
GATCATTGCACTCCAGC	s	Th	1	ZNF486	Zinc finger protein 486	33	0	0	0	0	0.00120832	0.0977861
GATCACGACCCTCTCAT	s	Th	1	ZNF506	Zinc finger protein 506	36	3	0	0	0	0.000722659	0.0929818
GATCAGAACCACTGCCA	s	Th	1	ZNF513	Zinc finger protein 513	84	12	23	2	0.27381	0.00100483	0.0929818
GATCCCCGAAACCACGA	s	T	5	ZNF536	Zinc finger protein 536	37	8	0	0	0	0.00171353	0.073078
GATCTGAAATGTCTGAG	s	T	3	ZNF626	Zinc finger protein 626	37	11	0	0	0	0.00171353	0.073078
GATCGGCTCAGATGAAG	s	T	1	ZNF629	Zinc finger protein 629	58	9	6	6	0.103448	0.000860484	0.0606868
GATCAGTTAGCAAAACT	s	T	1	ZNF644	Zinc finger protein 644	35	13	0	0	0	0.00171353	0.0929818
GATCCTGTCGTGAGGGA	s	T	4	ZNF670	Zinc finger protein 670	35	4	0	0	0	0.00171353	0.0929818
GATCCTGCTTGTCTGCT	s	T	1	ZNF783	Zinc finger protein 783	90	3	17	6	0.188889	0.000346206	0.0503822
GATCCACATTCTTCAGC	s	T	4	ZNF79	Zinc finger protein 79	51	6	0	0	0	0.000155606	0.0503822
GATCTCACTCAGCAGAC	s	Th	2	ZNRF3	Zinc and ring finger 3	44	11	0	0	0	0.000260508	0.0602665
GATCATCCCATTCTGGT	s	T	1	ZRANB2	Zinc finger, RAN-binding domain containing 2	43	8	0	0	0	0.000651958	0.0620318
GATCTGTCTGTCTGAGC	s	Th	1	ZSCAN18	Zinc finger and SCAN domain containing 18	327	41	125	0	0.382263	1.07391e-07	0.0343782
GATCCCTCCCTTACCAT	s	Th	4			9592	813	8020	216	0.836113	3.13194e-11	0.0343782
GATCTGCTGCAGTGCTC	s	T	4			121518	4606	76909	7414	0.632902	0	0.0343782
GATCTAGAAATTGCCCT	s	T	4			11241	335	6934	891	0.616849	0	0.0343782
GATCGGCGCACTGCGAG	s	T	4			65065	2665	35144	1450	0.540137	0	0.0343782
GATCAACCTCACCACCT	s	T	4			4715	346	2354	867	0.499258	0	0.0343782
GATCAAAAGGGACAAGC	s	Th	5			1281	32	638	18	0.498048	4.44089e-16	0.0343782
GATCCCCACCTCCAAAT	s	T	5			209	85	104	46	0.497608	0.0016892	0.073078
GATCCGTCCCTAACAAA	s	Th	4			14349	451	7139	476	0.497526	0	0.0343782
GATCTGAGTTCAGACCG	s	Th	4			27959	1019	12030	968	0.430273	0	0.0343782
GATCCTATTGGTGCGGG	s	T	4			3190	7	1288	204	0.403762	0	0.0343782
GATCAGGACATCCCGAT	s	Th	5			825	19	333	24	0.403636	1.11022e-15	0.0343782
GATCAGGGTGAGCATCA	s	Th	5			214	12	85	13	0.397196	2.9662e-05	0.0388462
GATCAATGCCCCTGTTT	s	Th	3			333	9	123	28	0.369369	5.35604e-08	0.0343782
GATCAAAACCCACCATG	s	Th	1			119	15	39	7	0.327731	0.000454744	0.0705426
GATCCGTCCTAATCACA	s	T	5			2549	28	757	46	0.296979	0	0.0343782
GATCTGTGAGGTGGTGA	s	Th	2			127	3	36	1	0.283465	6.71713e-05	0.0435195
GATCACCCCCTCCCCAA	s	Th	5			537	257	149	83	0.277467	2.22045e-16	0.0343782
GATCTTCCTTTGGAACC	s	T	1			171	2	46	12	0.269006	1.11837e-05	0.0343782
GATCAGGCCCTGCCGCC	s	Th	1			198	8	51	2	0.257576	2.59767e-07	0.0343782
GATCTTTGTGGAGTTTT	s	T	2			78	18	20	9	0.25641	0.0028412	0.0931915
GATCCCAGAGGGCGAGG	s	T	1			566	57	139	39	0.245583	0	0.0343782
GATCCTGCAGTGATGGA	s	T	2			71	1	17	6	0.239437	0.00283149	0.0984645
GATCAAATATCACTCTC	s	Th	4			9905	550	2336	508	0.23584	0	0.0343782
GATCAAGGCCCTCCGCG	s	Th	3			259	6	61	13	0.235521	1.10828e-09	0.0343782
GATCACGTTCCTTCCCC	s	Th	1			320	56	74	11	0.23125	7.09166e-12	0.0343782
GATCTTCTCTGCCCCCG	s	Th	1			70	9	15	4	0.214286	0.00106043	0.0918619
GATCGTGGTGGCCCCAG	s	Th	1			309	24	62	25	0.200647	1.22791e-12	0.0343782
GATCACATGGTCTTGTC	s	Th	2			114	7	20	2	0.175439	4.8946e-06	0.0343782
GATCATGCCGCCCTCTC	s	T	1			65	28	11	11	0.169231	0.00103289	0.0693402
GATCCTCCACCAACCCC	s	T	1			1565	69	264	258	0.16869	0	0.0343782
GATCCCTGCCCTTTGGC	s	Th	1			325	27	54	16	0.166154	2.10942e-14	0.0343782
GATCAATCGTGCATCCT	s	Th	1			736	27	121	7	0.164402	0	0.0343782
GATCTGGCGGGAGAACA	s	Th	1			95	5	15	1	0.157895	2.80665e-05	0.0388462
GATCCTGACACGGACTC	s	T	4			239	13	35	8	0.146444	2.16045e-10	0.0343782
GATCCCTTTACTGGAGC	s	Th	1			106	28	15	14	0.141509	7.01967e-06	0.0343782
GATCACGCCCTCATAAT	s	Th	5			167	11	23	8	0.137725	5.56802e-09	0.0343782
GATCCAGCACCTGCCAG	s	T	2			46	1	6	6	0.130435	0.00542857	0.0982267
GATCCTTCTCTGCTAGA	s	T	1			93	13	11	0	0.11828	2.85243e-05	0.0343782
GATCCAGACGGCGGCTC	s	T	1			51	17	6	2	0.117647	0.00216124	0.0739636
GATCCTCCCTCTTCGGC	s	T	2			60	2	7	7	0.116667	0.000860484	0.0642968
GATCTGTCACCTTCAGC	s	Th	1			692	34	77	84	0.111272	0	0.0343782
GATCTGTGGGGAGGGGA	s	Th	1			103	4	11	12	0.106796	3.82078e-06	0.0343782
GATCCCAGGATTCAGTA	s	Th	1			67	16	7	7	0.104478	7.35604e-05	0.0508427
GATCCTACTTCTTCGGG	s	T	1			46	5	4	4	0.0869565	0.00166262	0.0982267
GATCCGCGCAGGGGAGC	s	T	3			51	4	4	4	0.0784314	0.000643588	0.0739636
GATCATTCTATTTCCCC	s	T	5			166	27	11	11	0.0662651	1.38231e-09	0.0343782
GATCATAGGTCCCAGTT	s	T	1			124	17	7	0	0.0564516	8.9832e-08	0.0343782
GATCCAAGCCCTTGTTC	s	T	1			78	5	4	4	0.0512821	1.51309e-05	0.0343782
GATCGCTCAGAAAATGG	s	Th	1			75	18	3	4	0.04	7.47811e-06	0.0343782
GATCTGCCATTGGTAGC	s	T	1			53	1	2	2	0.0377358	0.000643588	0.059695
GATCTAGGAAGTGGAAT	s	T	4			60	8	2	2	0.0333333	0.000250493	0.0435195
GATCATACCAACCCAGG	s	Th	1			177	11	5	2	0.0282486	3.05755e-12	0.0343782
GATCAGTATTTCAGTTG	s	Th	1			78	3	2	2	0.025641	4.56164e-06	0.0343782
GATCCGTTGTGTCACAG	s	T	2			78	5	2	2	0.025641	1.51309e-05	0.0343782
GATCCTTGGTCCCTCAG	s	T	1			83	7	2	2	0.0240964	9.50387e-06	0.0343782
GATCGCTGTCTCTGAAA	s	Th	1			123	3	2	2	0.0162602	2.91313e-09	0.0343782
GATCACTGACTTCTCTA	s	Th	1			197	19	3	4	0.0152284	4.13003e-14	0.0343782
GATCTATTGCTGACCAG	s	Th	1			62	15	0	0	0	1.27385e-05	0.0343782
GATCATCTCAAAAGTTC	s	T	1			65	12	0	0	0	2.35457e-05	0.0343782
GATCCGTTCAAGTGAGG	s	T	1			66	1	0	0	0	2.35457e-05	0.0343782
GATCGTCGGGAACGAGA	s	T	1			66	19	0	0	0	2.35457e-05	0.0343782
GATCGTGCCACTACTCC	s	T	5			66	17	0	0	0	2.35457e-05	0.0343782
GATCGTGCCATTGCCCC	s	Th	1			67	15	0	0	0	4.70449e-06	0.0343782
GATCTGTACAGGCTAAC	s	Th	5			67	4	0	0	0	4.70449e-06	0.0343782
GATCAGACGATTGAACA	s	Th	1			69	6	0	0	0	4.70449e-06	0.0343782
GATCCTATGTAGTGCGC	s	Th	1			70	15	0	0	0	2.8629e-06	0.0343782
GATCCTAGAGGCCAGGC	s	T	5			70	4	0	0	0	1.47283e-05	0.0343782
GATCAATCCAGTCCTAG	s	Th	1			72	1	0	0	0	2.8629e-06	0.0343782
GATCTCGTCTGCCCTCA	s	Th	1			75	4	0	0	0	1.74364e-06	0.0343782
GATCACAAGTGCAGCAT	s	Th	1			75	7	0	0	0	1.74364e-06	0.0343782
GATCAATCCTGTTGACT	s	T	1			78	5	0	0	0	3.62444e-06	0.0343782
GATCCATGTGGACAAGC	s	T	1			78	5	0	0	0	3.62444e-06	0.0343782
GATCCTTCTCATCTCCT	s	Th	1			83	2	0	0	0	3.95623e-07	0.0343782
GATCAACTCTGCTAGAT	s	T	1			85	8	0	0	0	1.42884e-06	0.0343782
GATCCTGTGGTCAGAGG	s	Th	1			95	2	0	0	0	5.52087e-08	0.0343782
GATCCCCATAAGGCTGC	s	T	5			106	22	0	0	0	8.87942e-08	0.0343782
GATCTAGCCTCATCTGG	s	T	1			113	11	0	0	0	3.53055e-08	0.0343782
GATCAGCAAAAATAAAG	s	T	1			115	4	0	0	0	2.22756e-08	0.0343782
GATCTGTGGTGGATTTC	s	T	3			138	14	0	0	0	8.94908e-10	0.0343782
GATCTGGTTGTTGGAAG	s	Th	1			172	22	0	0	0	4.57856e-13	0.0343782
GATCTCTTATACTAGTA	s	T	4			189	54	0	0	0	9.48797e-13	0.0343782
GATCAGAGGAACCCCAG	s	Th	1			227	22	0	0	0	0	0.0343782
GATCCGAGTGTGGCACG	s	Th	2			58	4	0	0	0	2.0994e-05	0.0388462
GATCCTCTTCTCCCAGA	s	T	5			58	11	0	0	0	6.03743e-05	0.0388462
GATCGTGAGGCCCCGCC	s	Th	1			59	2	0	0	0	2.0994e-05	0.0388462
GATCCCGGCTACTTGGG	s	T	5			60	4	0	0	0	6.03743e-05	0.0388462
GATCATTTCTGTTGGCC	s	T	5			55	4	0	0	0	9.68567e-05	0.0406889
GATCACGCCACTGCTTC	s	Th	1			56	4	0	0	0	3.46402e-05	0.0406889
GATCATCTTTCCTCTTT	s	Th	2			52	9	0	0	0	5.72305e-05	0.0435195
GATCAATCCTGAATTTC	s	T	1			53	5	0	0	0	0.000155606	0.0435195
GATCCCAGAAGGAATGC	s	T	1			53	8	0	0	0	0.000155606	0.0435195
GATCCCGAGGTGGGTGG	s	Th	5			53	24	0	0	0	5.72305e-05	0.0435195
GATCACTTGAAGCCTGG	s	Th	3			50	1	0	0	0	9.46885e-05	0.0503822
GATCCCTGTGTACAGAT	s	Th	4			50	17	0	0	0	9.46885e-05	0.0503822
GATCAGCTGTTCATCCA	s	T	1			48	3	0	0	0	0.000250387	0.0512997
GATCTTGCCTGGGGAAA	s	Th	1			48	6	0	0	0	9.46885e-05	0.0512997
GATCCAGGTGTCAGCAG	s	Th	5			48	6	0	0	0	9.46885e-05	0.0512997
GATCTGGGTGCTGGGTG	s	Th	1			44	17	0	0	0	0.000260508	0.0602665
GATCCGAGTGGCTCCCG	s	Th	3			44	8	0	0	0	0.000260508	0.0602665
GATCCTTAGAAGAACAC	s	T	1			45	10	0	0	0	0.000403622	0.0602665
GATCCTTGTGAATTTGT	s	Th	1			45	13	0	0	0	0.000156916	0.0602665
GATCAGTCCTGAGCCAC	s	Th	2			45	6	0	0	0	0.000156916	0.0602665
GATCCCAACCTCAGGCG	s	Th	5			45	16	0	0	0	0.000156916	0.0602665
GATCAAAGCATGCAATA	s	Th	1			42	9	0	0	0	0.000260508	0.0620318
GATCATCTGTGTCTTTT	s	T	1			43	2	0	0	0	0.000651958	0.0620318
GATCAATGGTGAGACCC	s	T	2			43	2	0	0	0	0.000651958	0.0620318
GATCCAAGATACGTCAT	s	Th	1			39	3	0	0	0	0.000433378	0.0699457
GATCAGAGCGGCACCCC	s	Th	1			39	6	0	0	0	0.000433378	0.0699457
GATCGAGCCACTGCGCT	s	Th	1			39	38	0	0	0	0.000433378	0.0699457
GATCACAAACTTGGAGG	s	Th	1			39	6	0	0	0	0.000433378	0.0699457
GATCACAGCAGTCAGGC	s	Th	3			39	22	0	0	0	0.000433378	0.0699457
GATCTTTTTCCCATTTC	s	Th	5			39	6	0	0	0	0.000433378	0.0699457
GATCTCGGACACCCGGC	s	Th	5			39	3	0	0	0	0.000433378	0.0699457
GATCCTCTCTGTGTAAA	s	T	1			40	12	0	0	0	0.00105553	0.0699457
GATCTATGGAAAACTGG	s	Th	1			41	5	0	0	0	0.000433378	0.0699457
GATCACACTCTCATCTG	s	Th	1			41	1	0	0	0	0.000433378	0.0699457
GATCCGGCACTCAGGCC	s	T	1			41	40	0	0	0	0.000651958	0.0699457
GATCATTACAGTCTCTC	s	T	1			41	3	0	0	0	0.000651958	0.0699457
GATCCAACCACCTACCA	s	Th	5			41	14	0	0	0	0.000433378	0.0699457
GATCCAGATTCCAACAT	s	T	5			41	7	0	0	0	0.000651958	0.0699457
GATCAATTAGGAGACCT	s	Th	1			37	8	0	0	0	0.000722659	0.073078
GATCGCACCCGCACCAT	s	Th	4			37	5	0	0	0	0.000722659	0.073078
GATCACTTTGGAATCAT	s	Th	5			37	4	0	0	0	0.000722659	0.073078
GATCCTGGAGCTGCGTC	s	T	1			38	7	0	0	0	0.00105553	0.073078
GATCAGAGCCCTGGGTG	s	Th	1			34	2	0	0	0	0.00120832	0.0929818
GATCTCTACTGCATCCT	s	Th	1			34	1	0	0	0	0.00120832	0.0929818
GATCCAGGTGTCAGAGG	s	Th	5			34	11	0	0	0	0.00120832	0.0929818
GATCATTTGGTCCAGTA	s	T	1			35	16	0	0	0	0.00171353	0.0929818
GATCAACTCCCCTTGCA	s	T	1			35	6	0	0	0	0.00171353	0.0929818
GATCCTACCCCCATGGA	s	T	5			35	3	0	0	0	0.00171353	0.0929818
GATCCAGAAGGCCCAGG	s	T	5			35	14	0	0	0	0.00171353	0.0929818
GATCCCTGTGCCTGGGG	s	T	5			35	14	0	0	0	0.00171353	0.0929818
GATCGCCTGAACTCAGG	s	Th	4			36	0	0	0	0	0.000722659	0.0929818
GATCGTGCCACTGCAGG	s	Th	5			36	35	0	0	0	0.000722659	0.0929818
GATCCGACCAGAAACCG	s	T	2			32	10	0	0	0	0.00279045	0.0977861
GATCTGGGATGTTGGGG	s	T	1			33	5	0	0	0	0.00279045	0.0977861
GATCCACACTAGGGATG	s	T	1			33	5	0	0	0	0.00279045	0.0977861
GATCTGCATTTGAAATG	s	T	1			33	5	0	0	0	0.00279045	0.0977861
GATCATGCACTCAATGG	s	T	1			33	19	0	0	0	0.00279045	0.0977861
GATCTTGTTTTTCCTCG	s	Th	1			33	3	0	0	0	0.00120832	0.0977861
GATCCTCCCAAAGCATA	s	T	1			33	12	0	0	0	0.00279045	0.0977861
GATCTGATTGCCTTGGC	s	Th	1			33	4	0	0	0	0.00120832	0.0977861
GATCAACTGCAGCAGTT	s	T	1			33	12	0	0	0	0.00279045	0.0977861
GATCCTATGTTTCCTTC	s	Th	1			33	4	0	0	0	0.00120832	0.0977861
GATCCCCCAGCCCCAAG	s	Th	2			33	6	0	0	0	0.00120832	0.0977861
GATCACTTCGTTTTCTG	s	Th	3			33	4	0	0	0	0.00120832	0.0977861
GATCATCATCTCCTCCT	s	Th	4			33	9	0	0	0	0.00120832	0.0977861
* 0 tpm in the normal tissue was converted to 0.9 to calculate ratios of GBM/normal, to avoid dividing by zero.
** P value of 0 is P < 1.0-E16
