# Supplementary material for: Massively Parallel Signature Sequencing and Bioinformatics Analysis Identifies Up-Regulation of TGFBI and SOX4 in Human Glioblastoma
Source: PLoS One. 2010 Apr 19;5(4):e10210. doi: 10.1371/journal.pone.0010210 (PMC2856677; doi:10.1371/journal.pone.0010210)
Supplement: Table S5 — Selected genes for PCR. (0.03 MB XLS) [file pone.0010210.s005.xls]

## Sheet: Sheet1
Table S5: MPSS data for the genes selected for RT-PCR confirmation
Signature	MPSS Class	Gene Symbol	Description	Normal brains (TPM)	Normal brains (TPM STDEV)	GBM Tissues (TPM)	GBM Tissues (TPM STDEV)	P-Val: P-Val: Normal Brain vs. GBM Tissues	FDR
GATCCCCAAGCCTGGCA	1	CHI3L1	Chitinase 3-like 1 (cartilage glycoprotein-39)	38	3	6216	450	<1.0E-16	0.0343782
GATCACCTGCCCTGCTG	1	CHI3L1	Chitinase 3-like 1 (cartilage glycoprotein-39)	0	0	22	11	0.00957784	0.184749
GATCATAGATTGGACCT	1	CHI3L2	Chitinase 3-like 2	0	0	371	20	<1.0E-16	0.0343782
GATCTGCTTGCCAGAGT	1	FOXM1	Forkhead box M1	0	0	316	15	<1.0E-16	0.0343782
GATCTCCCACATGCCAG	1	L1CAM	L1 cell adhesion molecule	172	16	0	0	4.57856e-13	0.0343782
GATCAGTGGCTGCTGGG	3	L1CAM	L1 cell adhesion molecule	0	0	31	11	0.00119467	0.127163
GATCCCCTTCCTACCAC	5	L1CAM	L1 cell adhesion molecule	20	3	0	0	0.0205587	0.216203
GATCAGTGAACACTAAC	1	NGRN	Mesenchymal stem cell protein DSC92	96	6	0	0	3.55346e-07	0.0343782
GATCTATCTAAATGCCG	1	SOX4	SRY (sex determining region Y)-box 4	0	0	17	17	0.0180309	0.238835
GATCTCGGGAGACTGGC	4	SOX4	SRY (sex determining region Y)-box 4	6	6	203	37	1.39888e-14	0.0343782
GATCAAGGAGCGCGGCG	4	SOX4	SRY (sex determining region Y)-box 4	3	3	394	12	<1.0E-16	0.0343782
GATCTTCAAACAAGCAT	1	TGFBI	Transforming growth factor, beta-induced, 68kDa	0	0	17	6	0.0180309	0.238835
* TPM, tags per million; STDEV, standard deviation.
