# Supplementary material for: Massively Parallel Signature Sequencing and Bioinformatics Analysis Identifies Up-Regulation of TGFBI and SOX4 in Human Glioblastoma
Source: PLoS One. 2010 Apr 19;5(4):e10210. doi: 10.1371/journal.pone.0010210 (PMC2856677; doi:10.1371/journal.pone.0010210)
Supplement: Table S7 — Enriched gene sets in normal brain tissues. (0.02 MB XLS) [file pone.0010210.s007.xls]

## Sheet: suppl_table7_Gsea_report_enrich
Table S7: Enriched gene sets in normal brain tissues
NAME	SIZE	ES	NES	NOM p-val	FDR q-val	FWER p-val	RANK AT MAX
ALZHEIMERS_DISEASE_DN	342	0.284844	5.77719	0	0	0	1463
CALCIUM_REGULATION_IN_CARDIAC_CELLS	39	0.395289	2.93403	0	0	0	1469
ASTON_DEPRESSION_DN	54	0.275968	2.36313	0	0.0234051	0.108	1550
DFOSB_BRAIN_8WKS_UP	17	0.471984	2.36116	0	0.0186691	0.114	1138
AGEING_BRAIN_DN	43	0.285722	2.20095	0.00419287	0.0467485	0.309	1403
GH_AUTOCRINE_UP	37	0.294832	2.1418	0.00594059	0.0565039	0.408	1134
COCAINE_BRAIN_5D_UP	21	0.368121	2.01744	0.00603622	0.104112	0.687	1092
HSA04720_LONG_TERM_POTENTIATION	24	0.341813	1.98397	0.00404858	0.11081	0.767	1247
AGED_MOUSE_HIPPOCAMPUS_ANY_DN	17	0.389472	1.96211	0.00639659	0.110666	0.808	1364
HSA00190_OXIDATIVE_PHOSPHORYLATION	30	0.297701	1.90182	0.004	0.138259	0.898	1576
OXIDATIVE_PHOSPHORYLATION	18	0.374685	1.88899	0.00610998	0.135847	0.914	1576
G_PROTEIN_SIGNALING	28	0.288071	1.82566	0.0152964	0.174733	0.96	1477
CMV-UV_HCMV_6HRS_UP	16	0.382117	1.81199	0.0168776	0.175119	0.971	1019
LE_MYELIN_DN	31	0.272507	1.79129	0.0218688	0.180753	0.982	1479
GH_EXOGENOUS_MIDDLE_UP	16	0.372445	1.78351	0.0234375	0.176518	0.986	1390
MOREAUX_TACI_HI_VS_LOW_UP	78	0.171272	1.76768	0.0185567	0.179648	0.988	1307
HSA04020_CALCIUM_SIGNALING_PATHWAY	31	0.261935	1.72259	0.0348361	0.213216	0.998	1330
HSA04540_GAP_JUNCTION	23	0.298223	1.71895	0.0265849	0.204904	0.998	1221
HIPPOCAMPUS_DEVELOPMENT_POSTNATAL	22	0.298065	1.69932	0.0280899	0.214036	0.999	1439
UV-CMV_UNIQUE_HCMV_6HRS_UP	15	0.36522	1.69436	0.0368852	0.20854	1	1019
FLECHNER_KIDNEY_TRANSPLANT_REJECTION_DN	109	0.139746	1.6896	0.0334029	0.203073	1	1399
AGEING_KIDNEY_DN	16	0.342427	1.68659	0.0323887	0.197107	1	611
CHANG_SERUM_RESPONSE_DN	36	0.232925	1.6597	0.0346232	0.216065	1	1509
PHOSPHATIDYLINOSITOL_SIGNALING_SYSTEM	21	0.292243	1.62415	0.0484848	0.247045	1	1562
