# Supplementary material for: Massively Parallel Signature Sequencing and Bioinformatics Analysis Identifies Up-Regulation of TGFBI and SOX4 in Human Glioblastoma
Source: PLoS One. 2010 Apr 19;5(4):e10210. doi: 10.1371/journal.pone.0010210 (PMC2856677; doi:10.1371/journal.pone.0010210)
Supplement: Table S8 — TGF beta related genes differentially expressed between GBM and normal tissues. (0.09 MB XLS) [file pone.0010210.s008.xls]

## Sheet: Suppl_table8_2_tgfbetaregulated
Table S8: TGF beta related genes that are differentially expressed between GBM and normal brain tissues (FDR <0.1)
Interation type	Gene Name	EntrezGene	Description	FDR	GBM/Normal Ratio	pvalues
P->D	ASCL1	429	Achaete-scute complex homolog 1 (Drosophila)	0.0343782	4.12903	1.05178e-09
P->D	ASPHD1	253982	Aspartate beta-hydroxylase domain containing 1	0.0343782	0.446866	8.10264e-07
P->D	ATP5C1	509	ATP synthase, H+ transporting, mitochondrial F1 complex, gamma polypeptide 1	0.0343782	0.205379	6.66134e-16
P->D	BAIAP2	10458	BAI1-associated protein 2	0.0343782	4.71429	1.04611e-05
P->D	BAT2D1	23215	BAT2 domain containing 1	0.0343782	118.889	3.96513e-09
P->D	BTG1	694	B-cell translocation gene 1, anti-proliferative	0.0343782	103.333	3.4391e-08
P->D	C16orf45	89927	Chromosome 16 open reading frame 45	0.0343782	0.394203	6.17313e-07
P->D	C18orf1	753	Chromosome 18 open reading frame 1	0.0343782	0	2.35457e-05
P->D	C20orf121	79183	Chromosome 20 open reading frame 121	0.0343782	0	3.76817e-05
P->D	C22orf9	23313	Chromosome 22 open reading frame 9	0.0343782	0.253333	4.68334e-08
P->D	C6orf85	63027	Chromosome 6 open reading frame 85	0.0343782	0	2.35457e-05
P->D	C9orf89	84270	Chromosome 9 open reading frame 89	0.0343782	12.125	4.65886e-06
P->D	CACNG4	27092	Calcium channel, voltage-dependent, gamma subunit 4	0.0343782	18.5556	0
P->D	CAMK2D	817	Calcium/calmodulin-dependent protein kinase (CaM kinase) II delta	0.0343782	0.233766	9.20266e-09
P->D	CAP1	10487	CAP, adenylate cyclase-associated protein 1 (yeast)	0.0343782	2.26351	2.49299e-06
P->D	CCK	885	Cholecystokinin	0.0343782	0.215621	0
P->P	CCL3	6348	Chemokine (C-C motif) ligand 3	0.0343782	98.8889	1.01597e-07
P->D	CCR1	1230	Chemokine (C-C motif) receptor 1	0.0343782	78.8889	1.54173e-06
P->D	CD63	967	CD63 molecule	0.0343782	2.50461	0
P->D	CDC23	8697	Cell division cycle 23 homolog (S. cerevisiae)	0.0343782	9.35714	7.36451e-08
P->D	CDKN1C	1028	Cyclin-dependent kinase inhibitor 1C (p57, Kip2)	0.0343782	0.100592	9.64798e-09
P->D	CHERP	10523	Calcium homeostasis endoplasmic reticulum protein	0.0343782	0	4.70449e-06
P->D	CHN1	1123	Chimerin (chimaerin) 1	0.0343782	0.170628	0
P->D	CIB2	10518	Calcium and integrin binding family member 2	0.0343782	18.4	6.25189e-12
P->D	CLU	1191	Clusterin	0.0343782	6.40909	1.40526e-07
P->D	CNP	1267	2',3'-cyclic nucleotide 3' phosphodiesterase	0.0343782	0.611354	8.16128e-09
P->D	COL18A1	80781	Collagen, type XVIII, alpha 1	0.0343782	24.625	1.63203e-13
P->P	COL2A1	1280	Collagen, type II, alpha 1 (primary osteoarthritis, spondyloepiphyseal dysplasia, congenital)	0.0343782	76.6667	4.02592e-06
P->D	CREB3L1	90993	CAMP responsive element binding protein 3-like 1	0.0343782	34.6667	1.01855e-07
P->D	CRYAB	1410	Crystallin, alpha B	0.0343782	144.444	9.18552e-11
P->D	CSPG4	1464	Chondroitin sulfate proteoglycan 4	0.0343782	3.88889	9.65547e-07
P->D	CTSF	8722	Cathepsin F	0.0343782	0	1.06276e-06
P->D	DDX21	9188	DEAD (Asp-Glu-Ala-Asp) box polypeptide 21	0.0343782	0.037037	2.34844e-07
P->D	DNM1	1759	Dynamin 1	0.0343782	0.150359	0
P->D	DPYSL3	1809	Dihydropyrimidinase-like 3	0.0343782	2.86989	0
P->D	DST	667	Dystonin	0.0343782	0.32321	2.71552e-11
P->D	DUSP2	1844	Dual specificity phosphatase 2	0.0343782	0	3.37855e-08
P->D	EDIL3	10085	EGF-like repeats and discoidin I-like domains 3	0.0343782	0	3.37855e-08
P->P	EIF2B5	8893	Eukaryotic translation initiation factor 2B, subunit 5 epsilon, 82kDa	0.0343782	10	4.88498e-10
P->D	EIF4G2	1982	Eukaryotic translation initiation factor 4 gamma, 2	0.0343782	0	2.22045e-15
P->D	ENC1	8507	Ectodermal-neural cortex (with BTB-like domain)	0.0343782	0.210526	5.60196e-06
P->D	ENG	2022	Endoglin (Osler-Rendu-Weber syndrome 1)	0.0343782	13.2105	1.11022e-15
P->P	ENG	2022	Endoglin (Osler-Rendu-Weber syndrome 1)	0.0343782	13.2105	1.11022e-15
P->D	ENO2	2026	Enolase 2 (gamma, neuronal)	0.0343782	0.253796	0
P->D	EPN2	22905	Epsin 2	0.0343782	3.98387	0
P->D	FAIM2	23017	Fas apoptotic inhibitory molecule 2	0.0343782	0.184375	1.98574e-12
P->D	FAM107B	83641	Family with sequence similarity 107, member B	0.0343782	0.121094	3.46612e-13
P->D	FOS	2353	V-fos FBJ murine osteosarcoma viral oncogene homolog	0.0343782	3.2	6.14488e-10
P->D	FSCN1	6624	Fascin homolog 1, actin-bundling protein (Strongylocentrotus purpuratus)	0.0343782	154.444	7.06593e-11
P->D	FTH1	2495	Ferritin, heavy polypeptide 1	0.0343782	0.805188	1.34412e-09
P->D	FTL	2512	Ferritin, light polypeptide	0.0343782	1.50831	1.31731e-06
P->D	GALNT9	50614	UDP-N-acetyl-alpha-D-galactosamine:polypeptide N-acetylgalactosaminyltransferase 9 (GalNAc-T9)	0.0343782	0.0416667	0
P->D	GALT	2592	Galactose-1-phosphate uridylyltransferase	0.0343782	0	6.48211e-07
P->D	GAPDH	2597	Glyceraldehyde-3-phosphate dehydrogenase	0.0343782	1.84352	0
P->D	GLUL	2752	Glutamate-ammonia ligase (glutamine synthetase)	0.0343782	5.9	4.57783e-06
P->D	GOT1	2805	Glutamic-oxaloacetic transaminase 1, soluble (aspartate aminotransferase 1)	0.0343782	0	2.91741e-09
P->D	GPX4	2879	Glutathione peroxidase 4 (phospholipid hydroperoxidase)	0.0343782	1.85673	0
P->D	GRHPR	9380	Glyoxylate reductase/hydroxypyruvate reductase	0.0343782	2.17391	2.96525e-09
P->D	GRIN1	2902	Glutamate receptor, ionotropic, N-methyl D-aspartate 1	0.0343782	0.044335	0
P->D	GTF2I	2969	General transcription factor II, i	0.0343782	0.296117	1.08747e-06
P->D	GUK1	2987	Guanylate kinase 1	0.0343782	0.339879	1.24345e-14
P->D	H19	283120	H19, imprinted maternally expressed untranslated mRNA	0.0343782	736.667	0
P->D	H2AFZ	3015	H2A histone family, member Z	0.0343782	2.42647	4.94987e-07
P->D	H3F3A	3020	H3 histone, family 3A	0.0343782	4.0107	0
P->D	HMGN2	3151	High-mobility group nucleosomal binding domain 2	0.0343782	37	1.03594e-05
P->D	HSP90AA1	3320	Heat shock protein 90kDa alpha (cytosolic), class A member 1	0.0343782	0.615591	4.87264e-06
P->D	HSPA1A	3303	Heat shock 70kDa protein 1A	0.0343782	8.88312	0
P->D	HSPA8	3312	Heat shock 70kDa protein 8	0.0343782	0	0
P->D	IDS	3423	Iduronate 2-sulfatase (Hunter syndrome)	0.0343782	0.268519	1.12331e-09
P->D	IFNGR2	3460	Interferon gamma receptor 2 (interferon gamma transducer 1)	0.0343782	3.42857	1.26073e-08
P->D	IMPDH2	3615	IMP (inosine monophosphate) dehydrogenase 2	0.0343782	117.778	1.23182e-08
P->D	IQSEC1	9922	IQ motif and Sec7 domain 1	0.0343782	0	5.89191e-11
P->D	ITPK1	3705	Inositol 1,3,4-triphosphate 5/6 kinase	0.0343782	0.644595	7.27493e-05
P->D	KCNAB2	8514	Potassium voltage-gated channel, shaker-related subfamily, beta member 2	0.0343782	0.289575	1.17684e-13
P->D	KCNQ2	3785	Potassium voltage-gated channel, KQT-like subfamily, member 2	0.0343782	63	2.00728e-13
P->D	KCTD17	79734	Potassium channel tetramerisation domain containing 17	0.0343782	0	9.02585e-08
P->D	KIAA0020	9933	KIAA0020	0.0343782	114.444	6.79992e-09
P->D	KIF1A	547	Kinesin family member 1A	0.0343782	0	2.41607e-07
P->D	KIFC3	3801	Kinesin family member C3	0.0343782	3.7907	5.73593e-06
P->D	KLC1	3831	Kinesin light chain 1	0.0343782	0	0
P->D	LAMP2	3920	Lysosomal-associated membrane protein 2	0.0343782	0	3.62168e-11
P->D	LMO4	8543	LIM domain only 4	0.0343782	0.0970874	1.20166e-06
P->D	LOC652968	652968	Hypothetical protein LOC652968	0.0343782	31.6667	3.22185e-07
P->P	LTBP4	8425	Latent transforming growth factor beta binding protein 4	0.0343782	3.21667	5.64119e-06
P->D	LTF	4057	Lactotransferrin	0.0343782	404.444	0
P->D	MAGED4B	81557	Melanoma antigen family D, 4B	0.0343782	3.95556	0
P->D	MAPK6	5597	Mitogen-activated protein kinase 6	0.0343782	0.363636	8.27246e-06
P->D	MATR3	9782	Matrin 3	0.0343782	0.185455	9.50084e-12
P->D	MEF2C	4208	Myocyte enhancer factor 2C	0.0343782	0.130178	2.91915e-08
P->D	MGAT3	4248	Mannosyl (beta-1,4-)-glycoprotein beta-1,4-N-acetylglucosaminyltransferase	0.0343782	0	2.2371e-07
P->D	MGC15523	124565	Hypothetical protein MGC15523	0.0343782	117.778	1.23182e-08
P->D	MGST3	4259	Microsomal glutathione S-transferase 3	0.0343782	0.405128	1.89906e-07
P->D	MLL5	55904	Myeloid/lymphoid or mixed-lineage leukemia 5 (trithorax homolog, Drosophila)	0.0343782	107.778	2.00256e-08
P->D	MMP2	4313	Matrix metallopeptidase 2 (gelatinase A, 72kDa gelatinase, 72kDa type IV collagenase)	0.0343782	92	3.54383e-13
P->P	MMP2	4313	Matrix metallopeptidase 2 (gelatinase A, 72kDa gelatinase, 72kDa type IV collagenase)	0.0343782	92	3.54383e-13
P->D	MYO6	4646	Myosin VI	0.0343782	0.239437	8.44586e-06
P->D	N4BP1	9683	Nedd4 binding protein 1	0.0343782	127.778	3.90076e-09
P->D	NCDN	23154	Neurochondrin	0.0343782	0.144638	0
P->D	NDRG1	10397	N-myc downstream regulated gene 1	0.0343782	1.82353	8.56791e-07
P->D	NDUFB5	4711	NADH dehydrogenase (ubiquinone) 1 beta subcomplex, 5, 16kDa	0.0343782	0.0948905	2.06586e-08
P->D	NR2F2	7026	Nuclear receptor subfamily 2, group F, member 2	0.0343782	0	1.42884e-06
P->D	NRCAM	4897	Neuronal cell adhesion molecule	0.0343782	0.183007	1.86837e-06
P->D	NSMCE4A	54780	Non-SMC element 4 homolog A (S. cerevisiae)	0.0343782	16.4	1.27976e-05
P->D	NTRK3	4916	Neurotrophic tyrosine kinase, receptor, type 3	0.0343782	78	3.36935e-11
P->D	NUPL2	11097	Nucleoporin like 2	0.0343782	13	2.79095e-09
P->D	OCIAD1	54940	OCIA domain containing 1	0.0343782	0.286154	2.36269e-09
P->D	OCRL	4952	Oculocerebrorenal syndrome of Lowe	0.0343782	7.31579	4.83199e-08
P->D	OLIG1	116448	Oligodendrocyte transcription factor 1	0.0343782	3.55644	0
P->D	PCDHGC3	5098	Protocadherin gamma subfamily C, 3	0.0343782	3.50777	0
P->D	PDGFRA	5156	Platelet-derived growth factor receptor, alpha polypeptide	0.0343782	86.125	0
P->D	PDXP	57026	Pyridoxal (pyridoxine, vitamin B6) phosphatase	0.0343782	0.0924171	0
P->D	PEMT	10400	Phosphatidylethanolamine N-methyltransferase	0.0343782	0	1.06276e-06
P->D	PFKFB3	5209	6-phosphofructo-2-kinase/fructose-2,6-biphosphatase 3	0.0343782	4.26761	1.01659e-10
P->D	PFN2	5217	Profilin 2	0.0343782	0.422747	6.3684e-09
P->D	PHLDA1	22822	Pleckstrin homology-like domain, family A, member 1	0.0343782	80	1.54173e-06
P->D	PILRB	29990	Paired immunoglobin-like type 2 receptor beta	0.0343782	3.73026	0
P->D	PLD3	23646	Phospholipase D family, member 3	0.0343782	0.294479	0
P->D	PLEKHM2	23207	Pleckstrin homology domain containing, family M (with RUN domain) member 2	0.0343782	0	1.09793e-09
P->D	PON2	5445	Paraoxonase 2	0.0343782	2.64396	0
P->D	PPIB	5479	Peptidylprolyl isomerase B (cyclophilin B)	0.0343782	4.17164	0
P->D	PPP2CA	5515	Protein phosphatase 2 (formerly 2A), catalytic subunit, alpha isoform	0.0343782	0.568306	1.6443e-05
P->D	PPP2R2D	55844	Protein phosphatase 2, regulatory subunit B, delta isoform	0.0343782	0.02	9.37302e-07
P->D	PRDX4	10549	Peroxiredoxin 4	0.0343782	5.5	4.94159e-07
P->D	PREPL	9581	Prolyl endopeptidase-like	0.0343782	0.0539419	1.54765e-13
P->D	PRKACB	5567	Protein kinase, cAMP-dependent, catalytic, beta	0.0343782	0.167785	0
P->D	PRKX	5613	Protein kinase, X-linked	0.0343782	93.3333	3.93488e-07
P->D	PRMT2	3275	Protein arginine methyltransferase 2	0.0343782	0	3.76817e-05
P->D	PSD3	23362	Pleckstrin and Sec7 domain containing 3	0.0343782	0	2.41607e-07
P->D	PUM1	9698	Pumilio homolog 1 (Drosophila)	0.0343782	3.39683	7.67087e-07
P->D	RAB26	25837	RAB26, member RAS oncogene family	0.0343782	0.293478	1.07736e-05
P->D	RAB31	11031	RAB31, member RAS oncogene family	0.0343782	5.2963	6.16157e-07
P->D	RAB6IP1	23258	RAB6 interacting protein 1	0.0343782	0	1.47633e-07
P->D	RAN	5901	RAN, member RAS oncogene family	0.0343782	2.61871	2.27173e-08
P->D	RANBP1	5902	RAN binding protein 1	0.0343782	0	2.2371e-07
P->D	RAP1GAP	5909	RAP1 GTPase activating protein	0.0343782	0.291572	3.37508e-13
P->D	RAPGEF3	10411	Rap guanine nucleotide exchange factor (GEF) 3	0.0343782	0.116279	6.42438e-07
P->D	RBM9	23543	RNA binding motif protein 9	0.0343782	0	1.47283e-05
P->D	RCN2	5955	Reticulocalbin 2, EF-hand calcium binding domain	0.0343782	5.41096	0
P->D	RCN3	57333	Reticulocalbin 3, EF-hand calcium binding domain	0.0343782	108.889	2.00256e-08
P->D	REEP5	7905	Receptor accessory protein 5	0.0343782	0.194872	1.34804e-08
P->D	RERE	473	Arginine-glutamic acid dipeptide (RE) repeats	0.0343782	88.8889	7.02724e-07
P->D	RGL2	5863	Ral guanine nucleotide dissociation stimulator-like 2	0.0343782	2.23913	1.45047e-07
P->D	RHOC	389	Ras homolog gene family, member C	0.0343782	0	3.62444e-06
P->D	RPL12	6136	Ribosomal protein L12	0.0343782	9.69231	1.79132e-07
P->D	RPL13	6137	Ribosomal protein L13	0.0343782	548.889	0
P->D	RPL13A	23521	Ribosomal protein L13a	0.0343782	1.58903	2.16133e-10
P->D	RPL23	9349	Ribosomal protein L23	0.0343782	2.66351	0
P->D	RPL41	6171	Ribosomal protein L41	0.0343782	2.05817	0
P->D	RPL5	6125	Ribosomal protein L5	0.0343782	0	9.74776e-14
P->D	RPL8	6132	Ribosomal protein L8	0.0343782	0	9.22164e-06
P->D	RPLP2	6181	Ribosomal protein, large, P2	0.0343782	2.65556	0
P->D	RPN2	6185	Ribophorin II	0.0343782	12.9394	0
P->D	RPS16	6217	Ribosomal protein S16	0.0343782	2.85	5.77316e-15
P->D	RPS3	6188	Ribosomal protein S3	0.0343782	3.95683	0
P->D	RTN3	10313	Reticulon 3	0.0343782	0.337182	4.05691e-11
P->D	RUNDC3A	10900	RUN domain containing 3A	0.0343782	0.106383	5.07578e-06
P->D	S100A6	6277	S100 calcium binding protein A6	0.0343782	2.3743	5.66489e-08
P->D	SCD	6319	Stearoyl-CoA desaturase (delta-9-desaturase)	0.0343782	0.191432	0
P->D	SEC61B	10952	Sec61 beta subunit	0.0343782	4.25243	4.44089e-16
P->D	SEPT5	5413	Septin 5	0.0343782	0.0923077	0
P->D	SFPQ	6421	Splicing factor proline/glutamine-rich (polypyrimidine tract binding protein associated)	0.0343782	4.4084	0
P->D	SFRS2	6427	Splicing factor, arginine/serine-rich 2	0.0343782	105.556	3.4391e-08
P->D	SH3GL3	6457	SH3-domain GRB2-like 3	0.0343782	0.0546875	7.06639e-09
P->D	SH3PXD2A	9644	SH3 and PX domains 2A	0.0343782	0	1.26688e-08
P->D	SLC11A2	4891	Solute carrier family 11 (proton-coupled divalent metal ion transporters), member 2	0.0343782	8.66667	4.96066e-06
P->D	SLC12A7	10723	Solute carrier family 12 (potassium/chloride transporters), member 7	0.0343782	80	1.54173e-06
P->D	SLC17A7	57030	Solute carrier family 17 (sodium-dependent inorganic phosphate cotransporter), member 7	0.0343782	0.247126	0
P->D	SNCG	6623	Synuclein, gamma (breast cancer-specific protein 1)	0.0343782	0.191638	0
P->D	SNHG6	641638	Small nucleolar RNA host gene (non-protein coding) 6	0.0343782	0.26776	9.2425e-07
P->D	SOD1	6647	Superoxide dismutase 1, soluble (amyotrophic lateral sclerosis 1 (adult))	0.0343782	0	5.52087e-08
P->D	SOD2	6648	Superoxide dismutase 2, mitochondrial	0.0343782	2.67626	7.43927e-09
P->D	SOX4	6659	SRY (sex determining region Y)-box 4	0.0343782	33.8333	1.39888e-14
P->P	SPARC	6678	Secreted protein, acidic, cysteine-rich (osteonectin)	0.0343782	3.36806	1.79856e-14
P->D	SPARCL1	8404	SPARC-like 1 (mast9, hevin)	0.0343782	0.113402	9.81612e-06
P->D	SPEG	10290	SPEG complex locus	0.0343782	4.89286	6.32642e-06
P->D	SPPL2B	56928	Signal peptide peptidase-like 2B	0.0343782	108.889	2.00256e-08
P->D	SRA1	10011	Steroid receptor RNA activator 1	0.0343782	7.975	8.88178e-16
P->D	SRGAP2P1	653464	SLIT-ROBO Rho GTPase activating protein 2 pseudogene 1	0.0343782	0	4.13689e-10
P->D	STMN2	11075	Stathmin-like 2	0.0343782	0.124183	8.81759e-08
P->D	STOML1	9399	Stomatin (EPB72)-like 1	0.0343782	0	4.75797e-09
P->D	STRAP	11171	Serine/threonine kinase receptor associated protein	0.0343782	0	1.47633e-07
P->D	SULF2	55959	Sulfatase 2	0.0343782	27.3333	8.30092e-12
P->D	TAGLN3	29114	Transgelin 3	0.0343782	0.283966	0
P->D	TBCA	6902	Tubulin folding cofactor A	0.0343782	3.48214	6.63114e-07
P->D	TCF4	6925	Transcription factor 4	0.0343782	3.06793	0
P->D	TCF7L2	6934	Transcription factor 7-like 2 (T-cell specific, HMG-box)	0.0343782	98.8889	1.01597e-07
P->D	TETRAN	10227	Tetracycline transporter-like protein	0.0343782	3.27778	0
P->D	TGIF1	7050	TGFB-induced factor homeobox 1	0.0343782	91.1111	3.00871e-07
P->D	TMEPAI	56937	Transmembrane, prostate androgen induced RNA	0.0343782	87.7778	5.183e-07
P->D	TNFRSF1A	7132	Tumor necrosis factor receptor superfamily, member 1A	0.0343782	3.64198	2.67354e-09
P->D	TPM2	7169	Tropomyosin 2 (beta)	0.0343782	8.45	1.47739e-09
P->D	TPT1	7178	Tumor protein, translationally-controlled 1	0.0343782	0	1.74364e-06
P->D	TSSC4	10078	Tumor suppressing subtransferable candidate 4	0.0343782	6.36842	1.01715e-06
P->D	TUBA4A	7277	Tubulin, alpha 4a	0.0343782	0.173217	0
P->D	TUBB4	10382	Tubulin, beta 4	0.0343782	0.135135	1.86959e-11
P->D	TXN	7295	Thioredoxin	0.0343782	284.444	0
P->D	UBB	7314	Ubiquitin B	0.0343782	0.548654	2.7592e-05
P->D	UBC	7316	Ubiquitin C	0.0343782	3	1.05041e-06
P->D	UBR4	23352	Ubiquitin protein ligase E3 component n-recognin 4	0.0343782	94.4444	1.74778e-07
P->D	ULK3	25989	Unc-51-like kinase 3 (C. elegans)	0.0343782	94.4444	3.93488e-07
P->D	VEGFA	7422	Vascular endothelial growth factor A	0.0343782	14.1935	0
P->D	VIM	7431	Vimentin	0.0343782	5.24751	0
P->D	VSNL1	7447	Visinin-like 1	0.0343782	0.206047	0
P->D	WDR1	9948	WD repeat domain 1	0.0343782	10.4	1.51475e-06
P->D	WDR85	92715	WD repeat domain 85	0.0343782	6.77273	3.10221e-08
P->D	XPR1	9213	Xenotropic and polytropic retrovirus receptor	0.0343782	122.222	6.93007e-09
P->D	YBX1	4904	Y box binding protein 1	0.0343782	5.68273	0
P->D	YWHAG	7532	Tyrosine 3-monooxygenase/tryptophan 5-monooxygenase activation protein, gamma polypeptide	0.0343782	0	4.70449e-06
P->D	YWHAZ	7534	Tyrosine 3-monooxygenase/tryptophan 5-monooxygenase activation protein, zeta polypeptide	0.0343782	0	3.55346e-07
P->D	ZFP36	7538	Zinc finger protein 36, C3H type, homolog (mouse)	0.0343782	3.8866	4.23661e-13
P->D	ZNF777	27153	Zinc finger protein 777	0.0343782	5.87879	2.81341e-09
P->D	ZRF1	27000	Zuotin related factor 1	0.0343782	37.6667	1.81743e-08
P->D	ZYX	7791	Zyxin	0.0343782	1.86879	3.5737e-06
P->D	SEPT7	989	Septin 7	0.0343782	0.174603	8.20467e-06
P->D	ABCF2	10061	ATP-binding cassette, sub-family F (GCN20), member 2	0.0343782	5.12121	1.62507e-07
P->D	ABI1	10006	Abl-interactor 1	0.0343782	2.7907	3.65982e-06
P->D	AHNAK2	113146	AHNAK nucleoprotein 2	0.0343782	0	5.52087e-08
P->D	AKT1	207	V-akt murine thymoma viral oncogene homolog 1	0.0343782	2.55882	2.84747e-06
P->D	ANK2	287	Ankyrin 2, neuronal	0.0343782	0.117988	0
P->D	AP2M1	1173	Adaptor-related protein complex 2, mu 1 subunit	0.0343782	0	0
P->D	APOD	347	Apolipoprotein D	0.0343782	2.06719	4.53383e-08
P->D	APP	351	Amyloid beta (A4) precursor protein (peptidase nexin-II, Alzheimer disease)	0.0343782	0.0583942	6.05886e-09
P->P	APP	351	Amyloid beta (A4) precursor protein (peptidase nexin-II, Alzheimer disease)	0.0343782	0.0583942	6.05886e-09
P->D	ARF3	377	ADP-ribosylation factor 3	0.0343782	0	1.3693e-11
P->D	ARFGAP1	55738	ADP-ribosylation factor GTPase activating protein 1	0.0343782	5.85	4.21885e-15
P->D	ARHGDIB	397	Rho GDP dissociation inhibitor (GDI) beta	0.0343782	24	6.90253e-06
P->D	ARHGEF3	50650	Rho guanine nucleotide exchange factor (GEF) 3	0.0343782	0	1.47283e-05
P->D	CCT5	22948	Chaperonin containing TCP1, subunit 5 (epsilon)	0.0388462	0	3.76817e-05
P->D	CENTD3	64411	Centaurin, delta 3	0.0388462	71.1111	4.60262e-06
P->D	CXCR7	57007	Chemokine (C-X-C motif) receptor 7	0.0388462	5.94737	2.78471e-06
P->D	DCUN1D5	84259	DCN1, defective in cullin neddylation 1, domain containing 5 (S. cerevisiae)	0.0388462	70	1.29653e-05
P->D	FAM102A	399665	Family with sequence similarity 102, member A	0.0388462	0	2.0994e-05
P->D	FAM131A	131408	Family with sequence similarity 131, member A	0.0388462	0.185185	6.88919e-05
P->D	HECTD1	25831	HECT domain containing 1	0.0388462	0	3.76817e-05
P->D	HLA-C	3107	Major histocompatibility complex, class I, C	0.0388462	67.7778	7.965e-06
P->D	HPCA	3208	Hippocalcin	0.0388462	0.363636	1.67121e-05
P->D	HS6ST1	9394	Heparan sulfate 6-O-sulfotransferase 1	0.0388462	0.0547945	3.84333e-05
P->D	IGFBP5	3488	Insulin-like growth factor binding protein 5	0.0388462	4.33333	1.72513e-05
P->D	LASP1	3927	LIM and SH3 protein 1	0.0388462	2.48544	5.92591e-06
P->D	NF2	4771	Neurofibromin 2 (bilateral acoustic neuroma)	0.0388462	67.7778	1.29653e-05
P->D	PAK3	5063	P21 (CDKN1A)-activated kinase 3	0.0388462	0.175926	2.62642e-05
P->D	PFKP	5214	Phosphofructokinase, platelet	0.0388462	0.359375	1.86782e-05
P->D	PRDX5	25824	Peroxiredoxin 5	0.0388462	0	2.0994e-05
P->D	SNRPE	6635	Small nuclear ribonucleoprotein polypeptide E	0.0388462	68.8889	7.965e-06
P->D	SYT5	6861	Synaptotagmin V	0.0388462	70	1.29653e-05
P->D	TRIM41	90933	Tripartite motif-containing 41	0.0388462	0.307692	3.3771e-05
P->D	ZMYND8	23613	Zinc finger, MYND-type containing 8	0.0388462	2.5618	1.27625e-05
P->D	AKAP13	11214	A kinase (PRKA) anchor protein 13	0.0406889	65.5556	2.33168e-05
P->D	ARL1	400	ADP-ribosylation factor-like 1	0.0406889	0	3.46402e-05
P->D	CCT6A	908	Chaperonin containing TCP1, subunit 6A (zeta 1)	0.0406889	5.13636	2.18492e-05
P->D	DAXX	1616	Death-associated protein 6	0.0406889	3.58537	3.7418e-05
P->P	DAXX	1616	Death-associated protein 6	0.0406889	3.58537	3.7418e-05
P->D	IDH3A	3419	Isocitrate dehydrogenase 3 (NAD+) alpha	0.0406889	0.241379	7.35136e-05
P->P	LTBP3	4054	Latent transforming growth factor beta binding protein 3	0.0406889	65.5556	1.38001e-05
P->D	PLEKHB2	55041	Pleckstrin homology domain containing, family B (evectins) member 2	0.0406889	0.166667	0.000130663
P->D	PRKAR1B	5575	Protein kinase, cAMP-dependent, regulatory, type I, beta	0.0406889	0.669761	0.000202029
P->D	RHOA	387	Ras homolog gene family, member A	0.0406889	1.98964	1.46442e-05
P->D	SEPT2	4735	Septin 2	0.0406889	2.38889	2.43436e-05
P->D	SNW1	22938	SNW domain containing 1	0.0406889	65.5556	2.33168e-05
P->D	SPECC1L	23384	SPECC1-like	0.0406889	7.5	1.17881e-05
P->D	STX1B	112755	Syntaxin 1B	0.0406889	0.44	5.12089e-05
P->D	TERF1	7013	Telomeric repeat binding factor (NIMA-interacting) 1	0.0406889	63.3333	1.38001e-05
P->D	TGFBI	7045	Transforming growth factor, beta-induced, 68kDa	0.0406889	0	9.68567e-05
P->D	BLOC1S1	2647	Biogenesis of lysosome-related organelles complex-1, subunit 1	0.0435195	2.75	1.23972e-05
P->D	NME1	4830	Non-metastatic cells 1, protein (NM23A) expressed in	0.0435195	2.80303	1.76754e-05
P->D	P4HA2	8974	Procollagen-proline, 2-oxoglutarate 4-dioxygenase (proline 4-hydroxylase), alpha polypeptide II	0.0435195	0	5.72305e-05
P->D	SEPT11	55752	Septin 11	0.0435195	0.254237	0.000115316
P->D	SLC7A6	9057	Solute carrier family 7 (cationic amino acid transporter, y+ system), member 6	0.0435195	2.02959	2.93036e-05
P->D	SLC9A6	10479	Solute carrier family 9 (sodium/hydrogen exchanger), member 6	0.0435195	0.443515	0.000197595
P->D	YY1	7528	YY1 transcription factor	0.0435195	0	5.72305e-05
P->D	MAT2A	4144	Methionine adenosyltransferase II, alpha	0.043986	60	4.2002e-05
P->D	PTK2	5747	PTK2 protein tyrosine kinase 2	0.043986	0.170455	0.000130663
P->D	RHOB	388	Ras homolog gene family, member B	0.043986	1.32121	1.34996e-05
P->D	UBTF	7343	Upstream binding transcription factor, RNA polymerase I	0.043986	62.2222	2.39413e-05
P->D	ANXA5	308	Annexin A5	0.043986	3.47619	2.40012e-05
P->D	APOE	348	Apolipoprotein E	0.043986	62.2222	4.2002e-05
	MLL3	58508	Myeloid/lymphoid or mixed-lineage leukemia 3	0.043986	32	2.05542e-05
P->D	BCOR	54880	BCL6 co-repressor	0.0444611	0.114286	0.000145037
P->D	KCTD13	253980	Potassium channel tetramerisation domain containing 13	0.0444611	1.98889	2.02147e-05
P->D	NPLOC4	55666	Nuclear protein localization 4 homolog (S. cerevisiae)	0.0444611	0.0508475	8.95585e-05
P->D	RPL9	6133	Ribosomal protein L9	0.0444611	0.643813	0.000158964
P->D	SCN1B	6324	Sodium channel, voltage-gated, type I, beta	0.0444611	0.41	9.38905e-05
P->D	SLC25A5	292	Solute carrier family 25 (mitochondrial carrier; adenine nucleotide translocator), member 5	0.0444611	1.66854	1.55467e-05
P->D	BTBD10	84280	BTB (POZ) domain containing 10	0.0503822	0	0.000250387
P->D	IFI35	3430	Interferon-induced protein 35	0.0503822	10.5714	4.01493e-05
P->D	MYST4	23522	MYST histone acetyltransferase (monocytic leukemia) 4	0.0503822	9.25	0.000133863
P->D	NOC2L	26155	Nucleolar complex associated 2 homolog (S. cerevisiae)	0.0503822	0	0.000250387
P->D	SEC23A	10484	Sec23 homolog A (S. cerevisiae)	0.0503822	0	9.46885e-05
P->D	SF3B4	10262	Splicing factor 3b, subunit 4, 49kDa	0.0503822	4.4	8.84789e-05
P->P	SNRPA1	6627	Small nuclear ribonucleoprotein polypeptide A'	0.0503822	0	9.46885e-05
P->D	A2M	2	Alpha-2-macroglobulin	0.0503822	57.7778	4.15955e-05
P->D	LRRC41	10489	Leucine rich repeat containing 41	0.0505712	2.66197	0.000104972
P->D	PNRC2	55629	Proline-rich nuclear receptor coactivator 2	0.0505712	0.0952381	0.000543047
P->D	PSMD5	5711	Proteasome (prosome, macropain) 26S subunit, non-ATPase, 5	0.0505712	7.8	7.66289e-05
P->D	PTPRE	5791	Protein tyrosine phosphatase, receptor type, E	0.0508427	0.115942	0.000233714
P->D	EGLN1	54583	Egl nine homolog 1 (C. elegans)	0.0510659	2.35	3.02177e-05
P->D	LIMK1	3984	LIM domain kinase 1	0.0510659	0.0357143	0.000401268
P->D	CALM2	805	Calmodulin 2 (phosphorylase kinase, delta)	0.0512997	0	0.000156916
P->D	CTNNA2	1496	Catenin (cadherin-associated protein), alpha 2	0.0512997	0	0.000250387
P->D	ELAVL3	1995	ELAV (embryonic lethal, abnormal vision, Drosophila)-like 3 (Hu antigen C)	0.0512997	0	0.000250387
P->D	FNTA	2339	Farnesyltransferase, CAAX box, alpha	0.0512997	0	0.000250387
P->P	FNTA	2339	Farnesyltransferase, CAAX box, alpha	0.0512997	0	0.000250387
P->D	KIAA0644	9865	KIAA0644 gene product	0.0512997	0	0.000156916
P->D	MYO5A	4644	Myosin VA (heavy chain 12, myoxin)	0.0512997	0	0.000250387
P->D	POM121	9883	POM121 membrane glycoprotein (rat)	0.0512997	0	0.000250387
P->D	PPP2CB	5516	Protein phosphatase 2 (formerly 2A), catalytic subunit, beta isoform	0.0512997	0	9.46885e-05
P->D	SETD1A	9739	SET domain containing 1A	0.0512997	4.43478	0.000125047
P->D	TMEM128	85013	Transmembrane protein 128	0.0512997	0	0.000250387
P->D	ABCC3	8714	ATP-binding cassette, sub-family C (CFTR/MRP), member 3	0.0512997	19.3333	0.000106657
P->D	HMGB1	3146	High-mobility group box 1	0.0515995	1.44571	4.95151e-05
P->D	GALNT6	11226	UDP-N-acetyl-alpha-D-galactosamine:polypeptide N-acetylgalactosaminyltransferase 6 (GalNAc-T6)	0.0517904	0.0983607	0.000543047
P->D	SF3B2	10992	Splicing factor 3b, subunit 2, 145kDa	0.0521146	1.71786	9.75191e-05
P->D	LARP7	51574	La ribonucleoprotein domain family, member 7	0.0600848	18	0.000191644
P->D	RAB11FIP3	9727	RAB11 family interacting protein 3 (class II)	0.0600848	28	0.000191644
P->P	THBS1	7057	Thrombospondin 1	0.0600848	18.6667	0.000106388
P->D	C18orf10	25941	Chromosome 18 open reading frame 10	0.0602665	0	0.000156916
P->D	CPNE5	57699	Copine V	0.0602665	0	0.000156916
P->D	LIPE	3991	Lipase, hormone-sensitive	0.0602665	0	0.000260508
P->D	TncRNA	283131	Trophoblast-derived noncoding RNA	0.0602665	53.3333	0.000137089
P->D	RDH14	57665	Retinol dehydrogenase 14 (all-trans/9-cis/11-cis)	0.0606868	0.0862069	0.000319069
P->P	BGN	633	Biglycan	0.0608019	3.82143	0.000112418
P->D	NFKB2	4791	Nuclear factor of kappa light polypeptide gene enhancer in B-cells 2 (p49/p100)	0.0609844	12.2	0.000132225
P->D	DHX35	60625	DEAH (Asp-Glu-Ala-His) box polypeptide 35	0.0610295	4.84211	9.00435e-05
P->D	UNC13D	201294	Unc-13 homolog D (C. elegans)	0.0615627	26	0.000344869
P->D	BCCIP	56647	BRCA2 and CDKN1A interacting protein	0.0620318	0	0.000651958
P->D	CANX	821	Calnexin	0.0620318	51.1111	0.000126201
P->D	DGKD	8527	Diacylglycerol kinase, delta 130kDa	0.0620318	48.8889	0.000126201
P->D	GLE1	2733	GLE1 RNA export mediator homolog (yeast)	0.0620318	51.1111	0.000137089
P->D	LOC643988	643988	Hypothetical LOC643988	0.0620318	0	0.000260508
P->D	MFAP3	4238	Microfibrillar-associated protein 3	0.0620318	48.8889	0.000126201
P->D	SLC16A3	9123	Solute carrier family 16, member 3 (monocarboxylic acid transporter 4)	0.0620318	50	0.000248529
P->D	IGL@	3535	Immunoglobulin lambda locus	0.0622268	2.4125	0.000210635
P->D	RBM25	58517	RNA binding motif protein 25	0.0622268	2.59375	0.000181712
P->D	MRPL36	64979	Mitochondrial ribosomal protein L36	0.0630416	2.7	0.000177635
P->D	RPL18	6141	Ribosomal protein L18	0.0630416	11.6	0.000395706
P->D	IDH2	3418	Isocitrate dehydrogenase 2 (NADP+), mitochondrial	0.0642968	0.296296	0.000820561
P->D	GDPD5	81544	Glycerophosphodiester phosphodiesterase domain containing 5	0.0693882	0.0625	0.00040197
P->D	MAP6	4135	Microtubule-associated protein 6	0.069476	1.98582	0.000270634
P->D	PER1	5187	Period homolog 1 (Drosophila)	0.0695388	2.71429	0.000339024
P->D	PDIA4	9601	Protein disulfide isomerase family A, member 4	0.0696973	47.7778	0.000220483
P->D	PGD	5226	Phosphogluconate dehydrogenase	0.0696973	47.7778	0.000248529
P->D	TGM2	7052	Transglutaminase 2 (C polypeptide, protein-glutamine-gamma-glutamyltransferase)	0.0696973	47.7778	0.000220483
P->D	FLNB	2317	Filamin B, beta (actin binding protein 278)	0.0699457	0	0.000651958
P->D	RAB4B	53916	RAB4B, member RAS oncogene family	0.0699457	0.406667	0.000822977
P->D	SAR1A	56681	SAR1 gene homolog A (S. cerevisiae)	0.0699457	0	0.000651958
P->D	SEPP1	6414	Selenoprotein P, plasma, 1	0.0699457	0	0.000433378
P->D	SLC7A1	6541	Solute carrier family 7 (cationic amino acid transporter, y+ system), member 1	0.0699457	6.09091	0.000427211
P->D	CROP	51747	Cisplatin resistance-associated overexpressed protein	0.0700038	3.24324	0.00018193
P->D	DDX54	79039	DEAD (Asp-Glu-Ala-Asp) box polypeptide 54	0.0702034	2.73585	0.000428004
P->D	LAMB1	3912	Laminin, beta 1	0.0702513	3.04545	0.000132223
P->D	POLR2G	5436	Polymerase (RNA) II (DNA directed) polypeptide G	0.0702513	5.53846	0.000391339
P->D	FNBP1L	54874	Formin binding protein 1-like	0.0704762	4.82353	0.000386682
P->D	EPHA4	2043	EPH receptor A4	0.0709147	0.12069	0.000319069
P->D	TSG101	7251	Tumor susceptibility gene 101	0.0709147	0.12069	0.000860484
P->D	JMJD3	23135	Jumonji domain containing 3, histone lysine demethylase	0.0718367	0.219178	0.00067814
P->D	CDC42EP3	10602	CDC42 effector protein (Rho GTPase binding) 3	0.0719491	0.0444444	0.00166262
P->D	TMEM66	51669	Transmembrane protein 66	0.0719491	0.561224	0.00158745
P->D	ECHDC1	55862	Enoyl Coenzyme A hydratase domain containing 1	0.0725022	43.3333	0.000386126
P->D	PCBP2	5094	Poly(rC) binding protein 2	0.0725022	45.5556	0.000451822
P->D	RELB	5971	V-rel reticuloendotheliosis viral oncogene homolog B, nuclear factor of kappa light polypeptide gene enhancer in B-cells 3 (avian)	0.0725022	45.5556	0.000451822
P->D	RNF20	56254	Ring finger protein 20	0.0725022	45.5556	0.000220483
P->D	SLC25A6	293	Solute carrier family 25 (mitochondrial carrier; adenine nucleotide translocator), member 6	0.0725022	43.3333	0.000386126
P->D	TMED4	222068	Transmembrane emp24 protein transport domain containing 4	0.0725022	43.3333	0.000386126
P->D	AKR1A1	10327	Aldo-keto reductase family 1, member A1 (aldehyde reductase)	0.0725022	45.5556	0.000220483
P->D	BCLAF1	9774	BCL2-associated transcription factor 1	0.073078	0	0.00105553
P->D	CDK5	1020	Cyclin-dependent kinase 5	0.073078	0	0.00105553
P->D	PARP1	142	Poly (ADP-ribose) polymerase family, member 1	0.073078	0	0.00105553
P->D	PDYN	5173	Prodynorphin	0.073078	0	0.000722659
P->P	SDC2	6383	Syndecan 2	0.073078	0	0.00171353
P->D	TRUB1	142940	TruB pseudouridine (psi) synthase homolog 1 (E. coli)	0.073078	0	0.000722659
P->D	PTPN11	5781	Protein tyrosine phosphatase, non-receptor type 11 (Noonan syndrome 1)	0.0742493	3.46667	0.000521127
P->D	NDUFV1	4723	NADH dehydrogenase (ubiquinone) flavoprotein 1, 51kDa	0.0743581	1.50234	0.000234112
P->D	MAP2K4	6416	Mitogen-activated protein kinase kinase 4	0.0817111	2.66038	0.00064791
P->D	CHD2	1106	Chromodomain helicase DNA binding protein 2	0.0922803	42.2222	0.000386126
P->D	CNOT4	4850	CCR4-NOT transcription complex, subunit 4	0.0922803	41.1111	0.000824106
P->D	DDB1	1642	Damage-specific DNA binding protein 1, 127kDa	0.0922803	41.1111	0.000824106
P->D	PPIE	10450	Peptidylprolyl isomerase E (cyclophilin E)	0.0926727	4.33333	0.00145898
P->D	NCAPD3	23310	Non-SMC condensin II complex, subunit D3	0.092717	5.14286	0.000676135
P->D	ERCC1	2067	Excision repair cross-complementing rodent repair deficiency, complementation group 1 (includes overlapping antisense sequence)	0.0929818	0	0.00171353
P->D	HIP1R	9026	Huntingtin interacting protein 1 related	0.0929818	0	0.000722659
P->D	KIAA1641	57730	KIAA1641	0.0929818	0	0.00120832
P->D	TNK2	10188	Tyrosine kinase, non-receptor, 2	0.0929818	0	0.00120832
P->D	TTC1	7265	Tetratricopeptide repeat domain 1	0.0929818	0	0.000722659
P->D	TUBB2C	10383	Tubulin, beta 2C	0.0929818	0	0.00120832
P->D	TUBB2A	7280	Tubulin, beta 2A	0.0931773	0.0833333	0.00103365
P->D	ZNF317	57693	Zinc finger protein 317	0.0931773	10	0.00124208
P->P	YWHAE	7531	Tyrosine 3-monooxygenase/tryptophan 5-monooxygenase activation protein, epsilon polypeptide	0.0935096	0.584775	0.00356425
P->D	ZFP36L1	677	Zinc finger protein 36, C3H type-like 1	0.0941481	3	0.000985191
P->D	NEO1	4756	Neogenin homolog 1 (chicken)	0.0943182	6.75	0.00213476
P->D	LGMN	5641	Legumain	0.094765	0.457317	0.00123655
P->D	GALNT10	55568	UDP-N-acetyl-alpha-D-galactosamine:polypeptide N-acetylgalactosaminyltransferase 10 (GalNAc-T10)	0.094873	3.69565	0.00123869
P->D	SMURF2	64750	SMAD specific E3 ubiquitin protein ligase 2	0.0961818	14.3333	0.00096987
P->D	NACA	4666	Nascent polypeptide-associated complex alpha subunit	0.0962785	1.80723	0.000410765
P->D	KCTD5	54442	Potassium channel tetramerisation domain containing 5	0.0962888	4.21053	0.000386682
P->D	EMP1	2012	Epithelial membrane protein 1	0.0967551	4.41176	0.00100607
P->D	RPL10	6134	Ribosomal protein L10	0.0967551	0.561753	0.00301542
P->D	CCNI	10983	Cyclin I	0.0967745	0.665909	0.00374836
P->D	HMGN1	3150	High-mobility group nucleosome binding domain 1	0.0968229	5	0.00114372
P->D	CCDC86	79080	Coiled-coil domain containing 86	0.096944	37.7778	0.000678084
P->D	CTSB	1508	Cathepsin B	0.096944	38.8889	0.000824106
P->D	CYP19A1	1588	Cytochrome P450, family 19, subfamily A, polypeptide 1	0.096944	40	0.000678084
P->D	KCND3	3752	Potassium voltage-gated channel, Shal-related subfamily, member 3	0.096944	38.8889	0.000824106
P->D	MAP3K5	4217	Mitogen-activated protein kinase kinase kinase 5	0.096944	38.8889	0.000824106
P->D	RAB7A	7879	RAB7A, member RAS oncogene family	0.096944	37.7778	0.000678084
P->D	RHEB	6009	Ras homolog enriched in brain	0.096944	40	0.000678084
P->D	STAT3	6774	Signal transducer and activator of transcription 3 (acute-phase response factor)	0.096944	40	0.000678084
P->D	PDIA3	2923	Protein disulfide isomerase family A, member 3	0.0971807	2.44068	0.000826136
P->D	SRP14	6727	Signal recognition particle 14kDa (homologous Alu RNA binding protein)	0.0971872	1.39394	0.000580193
P->D	C18orf22	79863	Chromosome 18 open reading frame 22	0.0977861	0	0.00279045
P->D	GYS1	2997	Glycogen synthase 1 (muscle)	0.0977861	0	0.00120832
P->D	MYCN	4613	V-myc myelocytomatosis viral related oncogene, neuroblastoma derived (avian)	0.0977861	0	0.00279045
P->D	PPP4R2	151987	Protein phosphatase 4, regulatory subunit 2	0.0977861	0	0.00279045
P->D	RECQL5	9400	RecQ protein-like 5	0.0977861	0	0.00279045
P->D	RPL31	6160	Ribosomal protein L31	0.0977861	0	0.00279045
P->D	TAP1	6890	Transporter 1, ATP-binding cassette, sub-family B (MDR/TAP)	0.0977861	0	0.00279045
P->D	YPEL5	51646	Yippee-like 5 (Drosophila)	0.0977861	0	0.00279045
P->D	RNF213	57674	Ring finger protein 213	0.0978283	0.253333	0.00186867
P->D	NOSIP	51070	Nitric oxide synthase interacting protein	0.0983418	2.0989	0.00142637
P->D	COPS6	10980	COP9 constitutive photomorphogenic homolog subunit 6 (Arabidopsis)	0.09871	0.6	0.00218986
P->D	KATNB1	10300	Katanin p80 (WD repeat containing) subunit B 1	0.0994113	0.396552	0.00523812
